# Supplementary material for: Machine learning models for early sepsis recognition in the neonatal intensive care unit using readily available electronic health record data
Source: PLoS One. 2019 Feb 22;14(2):e0212665. doi: 10.1371/journal.pone.0212665 (PMC6386402; doi:10.1371/journal.pone.0212665)
Supplement: S1 File — CSV file containing data for 375 sepsis case samples. Each row represents one case episode. Column 1, sepsis_group, indicates whether the case was a culture positive evaluation (group 1) or a clinically positive evaluation (group 3). (CSV) [file pone.0212665.s007.csv]

sepsis_group	gest_age	age	wbc	hgb	it_ratio	capPH	bicarb	glucose	creatinine	platelet_count	hr	rr	temp	sbp	dbp	map	weight	mech_vent	fio2	apnea	perfusion	co_ivh_shunt	co_surgical	co_congenital	co_chronic_lung	co_nec	hr_delta	rr_delta	mabp_delta	temp_delta	ecmo	uac	cvl	lethargy	temp_threshold	fio2_threshold
1	27	75	3.8	11.6	0		31	95	0.4	41	148		36.6	76	42	50	0.71	1	63	1	0	0	0	0	1	0	-8		19	0.3	0	0	1	0	0	1
1	34	20	16.3	11.9	0.035294118	7.2	32	86	0.3	479	156	40	36.4	73	41	51	2.95	1	28	0	0	0	0	0	0	0	2.333333333	15.83333333	12	0.1	0	0	1	0	0	0
1	35	43					37	95	0.2		158	80	36.8	92	52	77	2.51	1	30	0	1	0	0	0	1	0	-8	-25.4	0	0	0	0	1	0	0	0
1	34	110									124	51	36.6	74	40	47	1.48	0	21	0	0	0	0	0	0	0	14.75	1.75		0.2	0	0	1	0	0	0
1	34	23	9.7	10.1	0		35	61	0.5	356	200	83	37.2	77	46	58	2.21	1	21	0	1	0	0	1	0	0	-21	-16	-2	-0.4	0	0	0	0	0	0
1	34	114					26	78	0.2		136	55	36	91	47	57	2.38	0	21	0	1	0	0	0	0	1	-10	-0.6		0.6	0	0	1	0	0	0
1	26	241	7.2	11.9	0		24	88	0.3	47	140	40	36.7	80	33	51	0.65	1	21	0	0	0	0	0	1	0	-22.4	-5.2		-0.5	0	0	1	0	0	0
1	24	106	9.2	12.6	0	7.31	33	81	0.4	127	132		36.4	55	25	36	0.71	1	41	1	0	1	0	0	0	1	8.875		0	0.5	0	0	1	0	0	1
1	31	11	31.9	11.1	0.240915209	7.24	26	99	2.5	331	194	59	36.7	47	28	43	1.93	1	21	0	0	0	0	0	0	0	-27.83333333	-3.666666667	0	0.566666667	0	1	1	0	0	0
1	24	10	13	13.5	0.333333333		23	271	0.5	59	162		36.2	38	16	37	0.52	1	33.3	0	0	1	0	0	0	0	-6.4		0	0.2	0	1	1	0	0	0
1	27	253	17	9.3	0					394	152	60	36.7	64	39	50	0.4	1	50	0	1	0	0	0	1	0	13	5		0	0	0	1	0	0	1
1	36	28	8.1	10.8	0.14084507		37	47	0.2	109	172	55	36.7	101	44	64	5.19	0	21	0	0	0	0	0	0	0	-22.4	3.2	0	0	0	0	1	0	0	0
1	29	65	27.4	10.5	0.746478873	7.41	26	151	0.3	25	148	15	36.7	50	23	32	0.45	1	35	0	0	0	0	0	0	1	17.83333333			0	0	0	1	0	0	0
1	32	137					33	106	0.3		192	67	36.6	85	46	59	1.36	0	21	0	0	0	0	1	0	0	-44.33333333	-13.16666667		-0.1	0	0	1	0	0	0
1	30	10	24.8	14.9	0.078431373					493	162	33	36.6	66	38	49	1.19	0	21	1	0	0	0	0	0	1	-7.2	9.2			0	0	1	0	0	0
1	27	27	10.2	9.5	0		32	78	0.6	236	150	22	36.8	69	32	40	1.19	0	21	0	0	0	0	0	0	0	7	15.83333333	0	-0.2	0	0	1	0	0	0
1	39	19					22	72	0.3		138	53	37.3	87	46	56	3.15	0	21	0	0	0	0	0	0	1	5	-3.5	-4	-0.6	0	0	1	0	0	0
1	40	37									153	36	37.4	82	58	63	3.46	0	21	1	1	0	0	0	0	0	3.75	-1	-1	-0.2	0	0	0	0	0	0
1	25	71									174	50	36.6	89	52	71	0.74	0	21	0	0	0	0	0	0	1	-8.4	7.2			0	0	1	0	0	0
1	23	158									162	58	37.7	89	46	60	0.68	1	21	0	0	1	0	0	1	0	-29.8	-25	-9	-0.5	0	0	1	0	0	0
1	39	10									156	69	37.5	62	34	42	4.05	1	21	0	0	0	1	0	0	0	-3.6	-7.6	-1	-0.3	0	0	1	0	0	0
1	31	60	9.5	9.9			39	83	0.2	33	144	33	36.9	98	55	69	2.3	1	21	1	1	0	0	0	1	0	3.142857143	3.857142857	1	-0.3	0	0	1	0	0	0
1	25	22					23	81	0.5		180		37	36	28	33	0.77	1	45	0	0	0	0	0	0	0	-10.33333333				0	0	1	0	0	1
1	24	30	13.1	10	0.041666667					55	154	75	36.6	67	36	47	0.67	1	40	1	1	0	0	0	0	0	1.2	-18.2	0	0	0	0	1	0	0	0
1	31	70									164	48	36.7	78	43	56	1.98	1	28	0	0	0	0	0	1	1	10	5.4	8	0.9	0	0	1	0	0	0
1	29	12	26.6	9.3	0.333333333		20	107	0.4	545	164	46	36.4	73	36	49	1.53	0	21	0	1	1	0	0	0	1	3.333333333	-13.55555556	0	0.1	0	0	1	0	0	0
1	36	20	7	12.8	0.162790698	7.48	34	76	0.4	122	114	10	36.5	64	37	46	2.98	1	29	0	0	0	1	0	0	0	-7.2		14.33333333	0.1	1	0	1	0	0	0
1	34	155					20	88	0.3		167	52	39	72	55	77	1.98	0	21	0	0	0	0	0	0	0	-6	12.25		-1.2	0	0	1	0	1	0
1	39	48	11.3	10.7	0		27	119	0.2	494	114	38	37.6	91	43	63	3.8	0	21	0	0	0	0	0	0	0	23.2	9.8	12	-0.6	0	0	1	0	0	0
1	33	36	8.1	11.4	0		29	178	0.2	154	152	65	37	89	47	56	4.54	0	21	0	0	0	0	0	0	0	-8.6	-24.6	0	-0.5	0	0	0	1	0	0
1	39	89	49.1	10.4	0.046511628		31	94	0.3	535	112	74	36.8	98	47	69	3.06	0	21	0	1	0	0	0	0	0	-0.8	-19.4	5	0.6	0	0	1	0	0	0
1	30	117	16.2	9.4	0.28		25	178	0.3	66	130	35	36.9	80	47	61	1.22	1	27	0	1	0	0	0	0	0	-3	-0.8	-12.25	-0.65	0	0	1	0	0	0
1	23	244					17	85	0.6		186	68	36.3	88	48	57	0.54	1	25	0	1	0	0	0	1	1	-42	-5.833333333	0	0.7	0	0	1	0	0	0
1	37	23				7.4	33	89	0.1		150	50	37.1	71	42	52	3.2	1	21	0	1	0	1	0	0	1	-3.4	-2.4	0	-0.6	0	0	1	1	0	0
1	39	31				7.42	32	96	0.2		174	55	37.1	87	45	66	3.78	1	21	0	1	0	1	0	0	0	-13	15	0	-0.8	0	0	1	0	0	0
1	29	82	11.7	10	0.6		24	84	0.6	125	140	31	37.4	55	29	38	1.62	1	40	1	0	0	0	0	0	0	-10	2.333333333	0	-0.4	0	0	1	0	0	0
1	25	33									164	70	36.4	57	36	41	0.65	0	21	1	0	0	0	0	1	0	1.333333333	-16.33333333	-9	0.3	0	0	1	0	0	0
1	39	6	13.9	10.9	0	7.35	24	113	0.4	161	160	50	38	59	44	54	3.78	1	21	0	1	0	1	0	0	0	-40		10	-0.9	0	1	1	0	0	0
1	38	17	20.1	15.5	0		21	101	0.5	200	172	59	36.8	76	53	58	2.75	0	21	0	1	0	0	0	0	0	-3	-20.2		0.2	0	0	1	0	0	0
1	39	8				7.28	31	92	0.3		160		36.8	55	33	43	3.49	1	21	0	0	0	1	0	0	0	-3.666666667		2.8		0	1	1	0	0	0
1	37	30	17.7	12.8	0.081967213	7.39	23	82	0.3	148	168		37.4	61	27	38	3	1	41	1	0	0	1	0	0	0	1.666666667			0	0	0	1	0	0	1
1	29	200									110	38	36.9	90	58	67	1.59	0	21	0	1	0	0	0	0	0	23.2	5	16	-0.1	0	0	1	0	0	0
1	34	21									196	39	37.1	87	46	53	2.69	0	21	0	1	0	0	0	0	0	-18	2.2	0	-0.3	0	0	1	1	0	0
1	37	25	19.8	10.9	0.044117647	7.36				284	174	49	37.2	72	36	52	3.06	1	30	0	0	0	1	0	0	0	-8.5	7	7	0	0	0	1	0	0	0
1	34	91									185	58	39.4	123	76		1.87	0	21	0	0	0	0	0	0	1	-17	-16		-2	0	0	0	0	1	0
1	38	27	12.4	11.7	0	7.35	32	90	0.2	56	176	30	36.4	82	49	64	3.01	1	28	0	0	0	1	1	0	0	-2.333333333	0.5	-8.4	0.6	1	1	1	1	0	0
1	26	9	13.7	8	0.340909091		32	73	0.3	100	152	61	36.7	42	24	29	1.11	1	21	1	0	0	0	0	0	0	7.25	4.5			0	0	1	0	0	0
1	25	8					31	121	0.9		164		36.5	42	26	33	0.77	1	36	1	0	0	0	0	0	0	-14.66666667		-11	0.4	0	0	1	0	0	0
1	39	20	7.5	12.5	0		19			254	145	42	37.1	75	47	55	2.52	0	21	0	0	0	0	0	0	0	2.5	-5.75	6		0	0	0	0	0	0
1	31	214	14.6	9.2	0		33	125	0.2	245	115	50	36.9	97	49	64	2.3	1	21	1	1	0	0	0	1	0	23.16666667	-20.66666667		-0.3	0	0	1	0	0	0
1	39	2	12	11.4	0	7.35	26	108	0.3	199	160	63	37.1	55	33	41	3.01	1	21	0	0	0	1	0	0	0	-21.33333333	-3.666666667		-0.533333333	0	0	1	0	0	0
1	25	131									130	25	37	63	30	35	0.4	1	44	0	0	1	0	0	0	1	4.833333333	7.666666667	7	-0.5	0	0	1	0	0	1
1	35	53	23.2	9.4	0.13253012		27	105	0.2	179	164	69	37	88	44	66	1.47	1	21	0	0	0	0	0	0	0	-2.2	-37.8	-16	0	0	0	1	1	0	0
1	33	177					25	101	0.3		150	57	37.8	69	41	50	3.06	1	32	0	0	0	0	1	1	1	-21.2	5.2	1	-1.7	0	0	1	0	0	0
1	37	11									148	42	38.3	78	56	65	2.69	0	21	0	1	0	0	0	0	0	-9	17	9	-1.3	0	0	1	0	1	0
1	30	93									180	58	36.7	84	43	69	1.16	1	39	0	0	0	0	0	0	0	-37.6	-10	-21	0	0	0	0	0	0	0
1	23	335									146	57	36.3	71	37	51	0.54	1	26	0	0	0	0	0	1	1	-14.57142857	-11.71428571	22	0.3	0	0	1	0	0	0
1	27	269					28	99	0.2		195	26	38.8	102	57	69	0.45	1	27	0	0	1	0	1	1	0	-45.5	10.83333333		-2.9	0	0	1	0	1	0
1	37	17	5.9	10.8	0	7.32	30	81	0.5	82	176	20	37.1	62	26	38	3.32	1	29	0	0	0	1	0	0	0	-26.8	16		-0.5	1	1	1	0	0	0
1	22	20	8.2	10.3			26	76	0.7	182	150	57	36.7	48	35	45	0.57	1	21	1	0	0	0	0	1	0	-6.416666667		-12.4	0	0	0	1	0	0	0
1	34	67					26	91	0.3		159	37	37.3	69	40	51	2.44	1	21	0	0	0	0	0	0	0	6.75	22.375	-1.25	-0.533333333	0	0	1	0	0	0
1	37	6					23	101	0.4		146	27	36.7	55	32	43	3.2	0	21	0	1	0	0	0	0	0	6.5	38	4.5	1.6	0	0	0	0	0	0
1	35	36					32	79	0.2		140	48	36.8	80	40	55	2.18	1	29	0	0	0	1	0	0	0	45	-4.25	0	-0.1	0	0	1	0	0	0
1	34	24	5.8	11.4	0.035714286	7.4	26	83	0.3	108	180	51	36.5	81	45	50	1.76	0	21	0	1	0	0	0	0	0	-6.8	6.4	0	0	0	0	1	0	0	0
1	39	17	16.6	10.7	0	7.36	35	92	0.2	261	154	37	37.2	72	40	55	3.57	1	35	0	0	0	1	0	0	0	0.333333333	16.83333333	-5.5	0	0	0	1	0	0	0
1	32	55									162	46	36.8	93	42	64	1.93	0	21	1	0	0	0	0	0	0	-5.25	-0.25	-7	-0.15	0	0	1	0	0	0
1	34	14	19.5	10.7	0		27	83	0.3	334	175	31	36.7	87	53	68	3.41	1	21	0	0	0	0	0	0	0	-6.6	44.6	15	0	0	0	1	0	0	0
1	24	21	11.9	12.2	0.305361305		20	128	0.5	322	160	41	36.8	44	30	39	0.63	1	55	1	0	0	0	1	0	0	-2.857142857		5	-0.2	0	0	1	0	0	1
1	37	120	42.5	11.1	0.06779661		31	87	0.2	272	159	69	36.8	97	49	66	1.73	1	32	0	1	0	1	1	0	1	-0.6	2.2	3	0.3	0	0	1	0	0	0
1	39	6	13.9	10.9	0	7.35	24	113	0.4	161	160	50	38	59	44	54	3.78	1	21	0	1	0	1	0	0	0	-40		10	-0.9	0	1	1	0	0	0
1	35	6	5.5	11.6	0	7.3	30	119	0.4	138	171	50	36.6	56	30	36	2.24	1	30	0	0	0	0	0	0	0	-28.6	-5.2		0.3	0	0	1	0	0	0
1	29	25	6.7	7.8	0		26	89	0.4	318	158	43	36.9	68	52	57	0.77	0	21	1	1	0	0	0	0	0	-9.6	5.6	-13	0	0	0	1	0	0	0
1	27	75	3.8	11.6	0		31	95	0.4	41	166		36.5	69	40	46	0.71	1	55	1	0	0	0	0	1	0	-33		10	0.4	0	0	1	0	0	1
1	25	32	29.8	9.9			32	81	0.3	174	188	33	36.7	59	22	30	0.74	1	21	1	1	0	0	0	0	1	-17.2	35.2	7	-0.2	0	0	1	0	0	0
1	23	72	10.3	9.5	0.031746032		33	74	0.2	31	160	35	37	56	31	45	0.51	1	26	0	0	0	0	1	0	1	3	6.5	18	-0.5	0	0	1	0	0	0
1	27	58									146	58	36.5	68	30	43	0.82	1	28	0	1	0	0	0	1	1	-11	-9.5			0	0	0	0	0	0
1	27	202					24	77	0.3		176	61	36.7	84	46	66	0.57	0	21	0	0	0	0	0	0	1	-27	1.571428571	-15	0.2	0	0	1	0	0	0
1	32	182									121	48	36.1	75	34	47	1.81	0	21	0	0	0	0	0	0	1	24	11.25		0.5	0	0	1	0	0	0
1	37	145	22.8	13.8	0		22	73	0.3	188	150	66	37.5	81	43	54	1.73	1	34	0	1	0	1	1	0	1	-7.2	-11.2	0	-0.2	0	0	1	0	0	0
1	25	22					23	81	0.5		182		36.7	37	17	25	0.77	1	46	0	0	0	0	0	0	0	-7.222222222		7	0.3	0	0	1	0	0	1
1	24	178	5	9.5	0.05					98	166	37	37.4	67	33	47	0.62	1	35	0	1	0	0	0	1	1	-38.85714286	8.142857143		0.1	0	0	1	0	0	0
1	36	33	6.4	10.9	0		27	85	0.3	304	166	43	37.1	75	42	61	2.98	0	21	0	0	0	0	0	0	0	4.4	14.6	3	-0.5	0	0	1	0	0	0
1	38	145	9.1	9.8	0		35	86	0.2	255	156	51	38	90	55	76	3.91	0	21	0	1	0	1	0	0	1	20.66666667	-4.666666667	-8	-1.4	0	0	1	0	0	0
1	26	263	6	10.9	0		30	88	0.3	38	112	32	37.5	90	47	61	0.65	1	21	0	0	0	0	0	1	0	-19.5	-0.5		-1.2	0	0	1	0	0	0
1	30	53									166	72	36.7	67	34	39	1.56	0	21	0	0	0	0	0	0	1	-10.2	-13.4	16	0.3	0	0	1	0	0	0
1	23	34	20.4	7	0.04		26	113	0.4	215	178	66	36.5	46	27	37	0.6	1	40	1	0	0	0	0	0	1	-22.16666667	-13.5	0	0	0	0	1	0	0	0
1	32	115					35	96	0.2		174	44	37	90	60	73	1.45	1	21	0	1	0	0	0	1	0	-38.71428571	-13.28571429		-0.6	0	0	1	0	0	0
1	25	109	12.1	9.2	0.058823529					101	135	80	36.7	77	47	52	0.62	0	21	1	0	0	0	0	0	0	-6.5	-50.5	16	-0.3	0	0	0	0	0	0
1	36	19	14.9	11.5	0.15239726		28	71	0.2	316	178	34	37.2	55	27	38	2.64	0	21	0	1	0	0	0	0	0	-15	11	9	-0.4	0	0	1	0	0	0
1	40	38									168	43	36.6	86	49	63	3.46	0	21	1	1	0	0	0	0	0	-15.4	-0.8	-2	0.3	0	0	0	0	0	0
1	28	219									160	49	37.3	77	35	52	1.02	1	21	0	0	0	0	0	0	1	3.2	-12.8		-0.6	0	0	1	0	0	0
1	24	105	9.2	12.6	0		33	81	0.4	127	126		36.5	62	27	39	0.71	1	48	1	0	1	0	0	0	1	5		17	0	0	0	1	0	0	1
1	35	38									162	30	37.2	99	56	70	2.75	0	21	0	1	0	0	0	0	0	5	7.25		-0.5	0	0	1	0	0	0
1	34	13	14.2	12.2	0		27	83	0.3	364	168	63	36.6	96	59	76	3.41	0	21	0	0	0	0	0	0	0	6.5	20.25	-16	0.4	0	0	1	0	0	0
1	27	28	8.8	9.4	0		32	85	0.3	140	172		36.6	50	26	31	0.62	1	32	0	0	0	0	0	0	1	-11.66666667		15	0.2	0	0	1	0	0	0
1	27	21									192	45	36.7	80	40	55	1.25	0	21	1	1	0	0	0	0	1	-44	2	-16	-0.1	0	0	0	0	0	0
1	24	30	13.1	10	0.041666667					55	158	39	36.6	67	36	47	0.67	1	34	1	1	0	0	0	0	0	-4.4	21.6		0	0	0	1	0	0	0
1	32	138									138	69	36.7	93	49	63	1.36	0	21	0	0	0	0	1	0	0	12.4	-9.2		0.2	0	0	1	0	0	0
1	23	212					25	94	0.3		138	61	36.8	79	36	53	0.45	0	21	0	0	0	0	1	1	1	10.25	14.25		0.3	0	0	1	0	0	0
1	32	161	11.9	10.3	0		23	73	0.2	183	160	65	36.5	91	45	71	1.81	0	21	0	0	0	0	0	0	1	-33	13.75		0	0	0	1	0	0	0
1	30	66															1.84	0	21	0	0	0	0	0	0	0					0	0	0	0	0	0
1	26	216	13.1	9.4	0.119402985		31	89	0.3	8	148	67	36.1	87	44	58	0.65	1	48	0	0	0	0	0	1	0	-14.75	-25.25			0	0	1	0	0	1
1	32	136									162	55	37.5	95	73	78	1.56	0	21	0	0	0	0	0	0	0	-13	4	0	-0.5	0	0	1	0	0	0
1	37	65						76	0.3		138	39	37	77	44	58	4.37	0	21	0	0	0	0	1	0	0	-1.8	7.2			0	0	1	0	0	0
1	25	135					36	89	0.2		164	39	36.5	73	43	55	0.65	1	54	0	0	0	0	0	1	0	-9.25	15.875			0	0	1	0	0	1
1	29	47									168	35	36.7	66	26	37	1.53	1	21	0	1	1	0	0	0	1	-33.6	-0.8			0	0	0	0	0	0
1	32	10	5.2	10.2	0		32	80	0.4	78	162	64	37	68	42	47	0.94	0	21	0	0	0	0	0	0	0	-20.8	-4.8			0	0	1	0	0	0
1	24	64	7.1	8.5	0		27	66	0.3	223	144	53	36.7	68	32	45	0.99	0	21	1	0	0	0	0	0	1	4	-17.25			0	0	1	0	0	0
1	40	14									164	51	36.9	82	59	75	2.55	0	21	1	0	0	0	0	0	0	14	2.25	0	0	0	0	0	0	0	0
1	37	54									138	35	36.8	94	53	64	3.2	0	21	0	0	0	0	0	0	1	16.2	11.2			0	0	1	0	0	0
3	36	161									165	84	36.7	85	49	68	3.37	0	21	0	0	1	0	0	1	0	0.6	-19.4		0.1	0	0	0	0	0	0
3	35	15	20.8	11.5	0.277777778	7.29	25	82	0.4	178	148		37.3	46	32	40	2.35	1	21	0	0	0	0	0	0	1	-0.444444444		2	0	0	0	1	0	0	0
3	28	19					27	88	0.3		172	75	36.7	65	47	59	0.6	1	49	1	1	0	0	0	0	0	3	-3.555555556	-26	0.4	0	0	1	0	0	1
3	38	28	14.6	9.8	0.032786885		23	94	0.3	144	164	68	37.4	54	28	37	3.18	1	45	0	0	0	0	0	0	1	-13.66666667	-19.16666667	2	-0.4	0	0	1	0	0	1
3	38	8									130	55	36.5	61	28	40	2.21	0	21	0	0	0	0	0	0	1	-5	25.83333333	4	0.5	0	0	0	0	0	0
3	38	146					25	91	0.2		124	29	36.5				2.81	1	75	0	1	0	1	1	0	1	50.5	4		1.5	0	0	1	0	0	1
3	38	13	14.3	10	0.029850746					528	146	40	37	86	51	60	2.32	1	21	0	0	0	0	0	0	0	23	23.83333333	0	0.9	0	0	0	0	0	0
3	31	286	7.5	10.7	0		30	99	0.4	460	160	20	36.4	97	57	86	2.3	1	21	0	0	1	0	0	1	0	-4	7.5		0.1	0	0	1	0	0	0
3	31	31	4.7	8.5	0		22	72	0.3	436	166	23	36.5	81	52	65	0.96	0	21	1	0	0	0	0	0	1	0	31.25	0	0	0	0	1	0	0	0
3	35	35	16.1	9.9	0		26	76	0.2	465	194	62	37.1	76	44	64	1.87	0	21	0	1	0	0	0	0	0	-37	1.2		-0.2	0	0	0	0	0	0
3	27	103				7.5					126		36.9	61	31	46	0.45	1	67	1	0	0	0	1	1	0	5.666666667		-3	-0.2	0	0	1	0	0	1
3	34	5	15	11.1	0.146341463		25	77	1.1	83	184	76	37	81	54	60	1.33	0	21	0	1	0	0	0	0	0	-40	-9.75	-11	0	0	0	1	0	0	0
3	39	94									120	32	36.5	112	71	93	3.49	1	21	0	1	0	1	0	0	0	25	9.833333333	-11	-0.3	0	0	0	0	0	0
3	33	20	10.3	10.2	0		26	58	0.4	553	148	32	36.7	87	45	65	1.62	0	21	1	1	0	0	0	0	0	-12.8	8.6		-0.6	0	0	0	0	0	0
3	30	60					24	85	0.2		158	37	36.4	88	40	45	1.19	0	21	0	0	0	0	0	0	1	2	13.2			0	0	1	0	0	0
3	38	64	9.2	11.8	0		26	135	0.2	451	120	29	36.3	106	58	66	3.01	0	21	0	1	0	1	0	0	0	25	27		0.25	0	0	0	0	0	0
3	36	14									184	62	37	62	45	56	2.32	0	21	0	0	0	0	0	0	0	-1.4	-11.2	0	0	0	0	1	0	0	0
3	28	54	10	7.4	0		33	76	0.2	100	178	80	36.8	54	28	39	1.02	1	50	0	0	0	0	0	0	1	-3	-8.8	-6	-0.1	0	0	1	1	0	1
3	38	96	12.2	9.5	0		31	80	0.5	89	136	58	36.1	74	40	51	2.21	1	21	0	0	0	0	0	0	1	-2.5	5.166666667		0.966666667	0	0	1	0	0	0
3	24	101					33	90	0.2		150	51	36.4	74	35	49	0.74	1	80	0	0	0	0	0	1	0	7	0		0.3	0	0	1	1	0	1
3	28	30					18	135	0.5		158	29	37.1	52	26	31	0.48	1	22	0	0	0	0	0	0	1	-7.333333333	17.83333333	0	-0.6	0	0	1	0	0	0
3	25	67	6.9	11.1	0	7.39	26	105	0.2	105	170	40	37	59	26	39	0.4	1	58	0	0	1	0	0	0	1	-10.54545455	2.272727273	-13	-0.38	0	0	1	0	0	1
3	25	67	9.5	10.4	0		34	85	0.2	112	168	50	36.5	52	31	43	0.48	1	53	1	1	0	0	0	1	0	8.714285714	2.857142857	1	0.3	0	0	1	0	0	1
3	23	41	18.1	14.4	0.297297297		23	168	0.3	59	146	39	36.9	62	28	35	0.54	1	27	1	1	0	0	0	1	1	17.5	2.3			0	0	1	0	0	0
3	23	119	5.3	9.1	0		34	77	0.3	95	142	50	36.5	87	51	66	0.51	1	26	0	0	0	0	1	1	1	2	-9	-3	-0.1	0	0	1	0	0	0
3	26	113	7.1	11.2	0		36	67	0.3	197	152	61	36	72	33	45	0.51	1	21	1	0	0	0	0	0	0	-6.8	-11.2	24	0.5	0	0	0	0	0	0
3		26					20	64	0.4		130		36.5	68	36	46	1.19	1	46	1	1	1	1	1	0	0	11		-11	0	0	0	1	0	0	1
3	37	18	9	11.8	0.124721604	7.41	30	74	0.4	79	118		36.7	65	44	61	2.92	1	21	0	0	0	1	0	0	0	21.83333333		-14.4	-0.2	1	0	1	0	0	0
3	28	6	7.4	10.6	0		22	160	0.6	103	166	87	36.5	42	23	31	0.6	1	33	0	0	0	0	0	0	0	-9.6	-22.8	-3	0.6	0	0	1	0	0	0
3	32	89									138	50	36.6	84	36	51	2.64	1	21	1	0	0	0	0	0	0	-4.4	-5		0.05	0	0	1	0	0	0
3	34	13	16.7	13	0.145118734		21	79	0.5	402	150	65	36.4	81	44	50	2.58	0	21	0	0	0	0	0	0	0	7.75	-17	0.5	0.7	0	0	1	0	0	0
3	39	6	8.1	11.3	0	7.42	33	91	0.2	102	162	10	36.5	83	60	72	3	1	21	0	0	0	1	0	0	0	-16.66666667			0.3	1	1	1	0	0	0
3	31	18					23	82	0.7		156	63	37.4	66	45	57	0.94	0	21	0	1	0	0	0	0	1	1.5	-12.75	-12	0	0	0	0	0	0	0
3	24	27	28.3	13.2	0		24	224	0.5	423	166	50	36.6	58	34	43	0.74	1	25	0	0	0	0	0	0	1	-6.4	13.6			0	0	0	0	0	0
3	24	112									156	46	36.8	79	44	58	0.65	0	21	0	1	1	0	0	0	1	-3.833333333	15.16666667	1	-0.1	0	0	1	0	0	0
3	24	62	6.3	11.1	0		37	92	0.3	379	151	45	36.6	55	37	43	0.57	1	25	0	0	0	0	0	0	1	30.5	3.375	0	0	0	0	0	0	0	0
3	39	4	14.2	14.6	0	7.28	28	100	0.5	205	141		36.3	56	35	44	3.03	1	43	0	1	0	1	0	0	0	3.625		0.75	1	0	1	1	0	0	1
3	23	40	16.1	8.9	0.024691358		27	82	0.4	393	160	54	37.6	82	35	52	0.65	1	21	0	1	0	0	0	0	1	19.4	2.2	29	-0.6	0	0	1	0	0	0
3	34	50	13.9	9.3	0.26984127	7.38	33	105	0.3	412	150	38	36.7	73	36	49	2.89	1	25	1	1	0	0	0	0	0	-13.14285714	-11.71428571	16	-0.4	0	0	1	0	0	0
3	35	9					27	130	0.3		139	54	36.5	70	34	42	2.49	0	21	1	1	0	0	0	0	0	0	-17		0.4	0	0	0	0	0	0
3	25	110	5.9	9.7	0		28	71	0.2	445	134	34	36.7	80	43	50	0.77	1	32	0	0	0	0	0	0	0	1	15.6		-0.3	0	0	0	0	0	0
3	35	7	25	12.7	0.260869565	7.4	29	90	0.5	210	166	56	37	58	28	36	2.64	1	30	0	0	0	0	0	0	0	-9.6	10	3.5	0.2	0	1	1	0	0	0
3	23	75									136	28	36.1	73	39	50	0.54	1	25	0	0	1	0	1	1	1	8.2	8.6	0	0.95	0	0	1	0	0	0
3	27	259									146	31	37.2	81	53	61	0.65	1	24	0	0	0	0	1	1	0	-12	5.4		-0.4	0	0	1	0	0	0
3	28	70	12.9	9.7	0.065					360	196	51	37	127	68	82	0.96	1	41	0	0	0	0	0	0	0	-26	0.6	-25	0.1	0	0	0	0	0	1
3	29	38	16.7	11.9	0.15		26	108	0.3	81	160	52	36.5	50	28	36	1.62	1	58	1	0	0	0	0	0	0	7.166666667	-4	8	0.1	0	0	1	0	0	1
3	24	30	21.8	12.3	0.157251908		28	82	0.4	165	144	57	36.4	76	48	63	0.71	1	30	1	0	1	0	0	0	1	0.285714286	-5.857142857	0	0.1	0	0	1	0	0	0
3	24	68					25	65	0.4		136	65	36.7	52	30	38	0.62	1	23	0	0	0	0	0	1	1	-3.6	-26.2	0	0	0	0	1	0	0	0
3	38	29	20	12.9	0	7.23	26	106	0.3	258	162		36.2	82	63	60	2.81	1	77	0	1	0	1	0	0	1	-46.16666667		-5.5	0	0	0	1	0	0	1
3	25	218	10.4	13.7	0		25	81	0.3	324	169	64	37.7	81	59	75	0.57	1	30	0	0	0	0	0	1	1	-30.5	-17.75	0	-1.2	0	0	0	0	0	0
3	34	167	21.1	9.6	0		21	86	0.2	444	144	108	36.5	91	57	67	2.66	0	21	0	1	0	0	1	0	1	-2.4	-39.8	-17	0.7	0	0	1	0	0	0
3	35	25	20.8	9.7	0.04867872	7.41	36	108	0.3	162	156	32	36.9	88	42	55	3.06	1	21	0	0	0	0	0	0	0	-0.333333333	13.66666667	0	-0.1	0	0	1	0	0	0
3	23	33	17	11.5	0.017241379		27	121	0.4	416	176	49	37	39	16	23	0.48	1	68	0	0	0	0	0	0	1	-6.4		16	-0.1	0	0	1	0	0	1
3	31	11					24	77	0.7		156	60	36.9	66	44	50	2.35	0	21	0	0	0	0	0	0	0	-3.6	-12.8	-8	-0.4	0	0	0	0	0	0
3	24	26	29.1	10.4	0.140350877		23	111	0.4	292	168	36	37	40	23	30	0.65	1	21	1	1	1	0	0	0	1	-5.833333333	6.833333333	2	-0.4	0	0	1	0	0	0
3	26	70									178	45	36.8	81	50	61	0.88	1	24	1	1	0	0	0	0	0	-16.4	-0.2	-12	0.4	0	0	0	0	0	0
3	37	68									138	34	37	86	54	64	3.2	0	21	0	0	0	0	0	0	1	-2.833333333	2.5			0	0	1	0	0	0
3	37	52															2.01	0	21	0	0	0	0	0	0	1					0	0	0	0	0	0
3	36	11	7.4	10.9	0.129032258	7.36	26	127	0.9	94	176	71	36.5	73	42	53	3.04	1	21	0	0	0	0	0	0	0	-12.1	-3.833333333			1	1	1	0	0	0
3	26	193	13.2	12.7	0					170	185	33	37.1	63	42	49	0.79	1	100	0	0	0	0	0	0	0	-29.5	3.5	19	-0.2	0	0	1	0	0	1
3	27	24									150		36.8	74	53	66	1.01	1	22	1	0	0	0	0	0	0	-2				0	0	1	0	0	0
3	37	117					31	118	0.2		186	87	36.5	85	51	68	2.95	1	28	0	1	0	0	0	0	1	-20.5	-39.5	1	0	0	0	1	0	0	0
3	26	79	13.7	10.1	0.256756757					173	154	70	36.9	73	28	41	0.79	1	40	1	0	1	0	0	1	1	0	-21.2	18	0.1	0	0	1	0	0	0
3	27	44					33	81	0.3		152	68	36.8	73	36	44	0.65	1	36	1	0	0	0	1	1	0	0.375	-26.25	4	-0.5	0	0	0	0	0	0
3	40	18									168	37	36.8	64	30	44	3.2	0	21	0	0	0	0	0	0	0	-7	-1.2		-0.1	0	0	0	0	0	0
3	27	133	5	11.1	0		35	111	0.2	249	145	51	37.3	76	43	59	0.65	1	25	0	0	0	0	0	0	1	-8.666666667	-10.33333333	9	-0.4	0	0	1	0	0	0
3	34	3	20.1	18.5	0.054794521		21	138	0.4	177	150	62	37	52	45	50	1.5	0	21	1	0	0	0	0	0	1	1.5	-22	-1	-0.2	0	0	1	0	0	0
3	24	63	14.3	12.7	0.228571429		32	93	0.3	58	160		36.9	68	38	46	0.62	1	34	1	0	0	0	0	0	1	4.4		-5	0.5	0	0	1	0	0	0
3	27	250				7.49	32	149	0.3		166		37.8	69	49	58	0.45	1	80	0	0	1	0	1	1	0	-10.33333333		0	0	0	0	1	0	0	1
3	26	39					28	86	0.3		144	65	36.3	62	24	37	0.91	1	32	1	1	0	0	0	0	0	3.2	-6.6	3.5	0.45	0	0	1	0	0	0
3	39	10	12.1	12.4	0	7.35	32	86	0.3	323	174	63	37.4	66	35	48	3.46	1	24	0	0	0	0	0	0	0	-28	-21.14285714	-4	-0.6	0	1	1	0	0	0
3	24	250	7.8	13.4	0		26	61	0.9	61	120	33	36.5	57	32	47	0.62	1	30	0	0	0	0	0	1	1	-11.33333333	3.166666667		-0.166666667	0	0	1	0	0	0
3	24	36	18	10.3	0		26	92	0.4	224	160	11	36.6	64	34	49	0.68	1	72	0	0	0	0	0	1	1	11.33333333		-10	-0.2	0	0	1	0	0	1
3	23	86									184	30	36.5	68	37	44	0.45	1	21	0	0	0	0	1	0	1	-27.125	21	-2	0.15	0	0	1	0	0	0
3	29	46	4.5	8.2	0		22	49	0.2	346	172	75	36.9	62	26	39	0.85	0	21	1	1	0	0	0	0	1	-1.25	-24.75	0	-0.3	0	0	0	0	0	0
3	39	37									172	33	37.9	86	47	66	2.69	1	30	0	1	0	1	0	0	0	-8.857142857	19.28571429		-0.3	0	0	1	0	0	0
3	40	148	19	12.1	0	7.37	36	81	0.2	109	120	24	37.9	80	50	60	2.81	1	70	1	1	0	1	1	1	1	9.714285714			-1.066666667	0	0	1	0	0	1
3	29	17	24	7.5	0		30	102	0.4	245	168	62	36.5	59	37	46	1.25	1	21	0	0	0	1	0	1	0	6.2	8.2	-8		0	0	1	0	0	0
3	24	139					36	88	0.2		154	52	37.2	95	47	67	0.71	1	40	0	0	0	0	0	0	0	-16	-18.83333333	-7	0	0	0	0	0	0	0
3	35	50					32	105	0.2		170	45	37.3	85	49	64	1.9	1	40	1	0	0	0	0	0	0	5.2	23	17	-0.6	0	0	0	0	0	0
3	34	38	5.6	9.3	0					451	128	36	36.6	86	40	54	2.52	0	21	1	0	0	0	0	0	0	15.2	4.4	-12	0.4	0	0	0	0	0	0
3	29	163									130	63	36.6	101	50	79	0.51	0	21	0	0	0	0	0	1	1	11.2	-2.4		0.6	0	0	1	0	0	0
3	37	6	9.2	12.2	0.250673854	7.38	30	90	0.4	113	143	10	36.4	68	48	56	3.2	1	21	0	0	0	1	0	0	1	-12.57142857			0	1	1	1	0	0	0
3	37	31	12.9	10.5	0		33	96	0.2	438	168	56	37.3	78	50	68	3.4	0	21	0	0	0	1	0	0	0	-11.57142857	-18.71428571	-0.666666667	-0.35	0	0	1	0	0	0
3	37	9	6.9	11.8	0.098039216	7.43	30	89	0.4	61	131	15	36.8	80	43	55	2.5	1	21	0	1	0	1	0	0	1	13.28571429			-0.1	1	1	1	0	0	0
3	36	25	13.8	13.3	0		33	81	0.2	251	166	54	36.8	100	57	74	2.01	0	21	1	1	0	1	0	0	0	-11.83333333	-1.166666667	-12	0.1	0	0	1	0	0	0
3	28	54	23.7	11.5	0.308641975	7.34	20	105	1	162	122	29	36.7	70	32	47	1.59	1	57	0	0	0	0	0	0	0	16	-1	-9	0.1	0	0	1	0	0	1
3	26	182					37	133	0.2		150	27	36.5	88	52	65	0.79	1	69	1	0	0	0	0	0	0	-14.84615385	13.07692308	-10.5	-1.133333333	0	0	0	0	0	1
3	29	35	6.7	10.2	0.283950617		26	87	0.3	27	186	76	37.2	56	30	42	0.51	1	21	0	0	0	0	0	1	1	-1.875	-39.44444444	-8.666666667	-0.566666667	0	0	1	0	0	0
3	34	17					23	81	0.2		168	47	36.6	73	35	45	1.76	0	21	0	1	0	0	0	0	1	-0.75	-1.5	0	0	0	0	1	0	0	0
3	24	9	43.2	11.1	0.148491879		24	111	1.1	173	162	22	36.5	44	18	25	0.75	0	21	1	0	0	0	0	1	1	2.4	22.4	0	0.1	0	1	1	0	0	0
3	27	83	10.1	9.8	0		24	78	0.3	268	182	89	36.9	79	42	54	1.13	0	21	1	0	0	0	0	0	1	-18.4	-34	3	-0.2	0	0	1	0	0	0
3	29	104	8.1	8.5	0		34	76	0.2	140	156	70	36.9	89	40	64	0.85	1	35	1	1	0	0	0	0	1	4	-7	-6	-0.2	0	0	1	1	0	0
3	29	67	8	9.7			29	114	0.2	219	160	59	37.1	81	37	49	1.53	1	21	0	1	1	0	0	0	1	-9.333333333	-9.333333333	-2	-0.5	0	0	1	0	0	0
3	24	38	17.2	12.6	0.024390244	7.24	25	77	0.2	159	170	21	36.8	40	14	21	0.65	1	62	0	0	0	0	0	0	1	-16.375		0		0	0	1	0	0	1
3	34	6	21.4	12.8	0.019189765		26	89	0.6	77	154	47	36.6	72	43	58	2.81	0	21	0	1	0	0	0	0	0	21.6	0.8		0	0	0	1	0	0	0
3	24	55	6.3	10.6	0					121	156	33	36.8	67	34	44	0.65	1	21	0	1	1	0	0	0	1	4.4	3.4	0	0	0	0	1	0	0	0
3	26	67				7.23	32	82	0.2		152	54	37.2	77	45	52	0.62	1	84	0	1	0	0	0	1	0	-1.166666667	-11.5	-14	0	0	0	0	0	0	1
3	23	135	9.8	10.6	0					341	146	46	36.5	116	66	75	0.68	1	21	0	0	1	0	0	1	0	-25.6	12.6		0.7	0	0	1	0	0	0
3	26	66	17.1	9.2	0.197183099		28	96	0.3	230	172	71	36.2	68	35	47	0.82	1	30	1	0	0	0	0	0	0	-12	-17.2	9	0.3	0	0	0	0	0	0
3	37	11									174	43	37.1	68	35	48	2.95	1	27	1	1	0	0	0	0	1	-3.2	30.8	2	0	0	0	1	0	0	0
3	37	75									154	49	37.1	78	46	55	4.71	1	30	0	1	0	0	1	0	0	-19.2	-8.2	7	-0.1	0	0	1	0	0	0
3	28	152	20.9	13	0		28	87	0.3	426	196	51	37.8	80	46	62	0.62	0	21	0	0	0	0	0	0	0	-30.5	-7.75	0	-0.8	0	0	0	0	0	0
3	24	71					36	90	0.2		160	44	36.9	61	26	39	0.71	1	38	0	0	0	0	0	0	1	-8.8	-1.4	27	-0.4	0	0	1	0	0	0
3	28	99	14.7	8.1	0.163265306		34	80	0.2	215	158	37	36.4	86	46	53	1.02	1	37	1	0	0	0	0	0	1	4	11.8	-1	0.1	0	0	1	0	0	0
3	38	76	21	12.5	0.067381317		33	80	0.1	162	138	45	36.5	92	56	69	3.91	1	21	1	1	0	1	0	0	1	29.25	-1.25		-0.3	0	0	1	0	0	0
3	24	60	17.2	8.7	0.111111111					119	160	66	37.5	76	38	54	0.75	1	21	0	0	0	0	0	1	1	-4.4	-11.4	0	-0.8	0	0	1	0	0	0
3	37	47									174	53	37.8	79	49	63	3.06	1	21	0	1	0	1	0	0	0	-11.16666667	14.5	0	-0.9	0	0	1	0	0	0
3	35	4	12.1	19.6	0.25		18	65	2.6	192	136	28	36.4	85	42	59	2.38	0	21	0	0	0	0	0	0	0	-0.5	12.75		0.4	0	0	0	0	0	0
3	38	15	12.6	15.1	0		25	110	0.4	218	180	66	36.2	71	48	56	3.57	0	21	0	1	0	0	0	0	0	-15.75	-2.25	-11	0	0	0	0	0	0	0
3	36	7									164	76	36.3	64	52	60	1.96	0	21	0	0	0	0	0	0	1	-3.8	-29.2	1	0.5	0	0	0	0	0	0
3	35	81	7.5	9.5	0		19	101	0.1	236	182	68	37.2	105	54	77	1.47	0	21	0	1	0	0	0	0	0	-12.75	-4.5		-0.4	0	0	0	0	0	0
3	29	70	13.2	9.6	0.078431373		39	93	0.2	217	168	81	36.5	74	43	64	0.85	1	30	0	1	0	0	0	0	1	-3	-29	0	0	0	0	1	0	0	0
3	37	49									158	37	36.4	79	48	59	2.5	0	21	0	1	0	1	0	0	1	3.6	7.8		0.25	0	0	1	0	0	0
3	26	124									182	55	37.7	90	47	62	0.62	1	50	0	1	0	0	0	1	0	11.28571429	-12.78571429	0	-1.2	0	0	0	0	0	1
3	28	30									196	35	36.5	71	38	47	1.9	1	21	1	1	0	0	0	0	1	-28.14285714	27	0	0	0	0	1	0	0	0
3	36	23	29.2	10.6	0.213190184		28	86	0.2	431	174	53	37.6	54	26	38	2.01	1	30	0	1	0	1	0	0	0	-9.333333333	-2.5	5	-1	0	0	1	0	0	0
3	26	26					27	82	0.4		174	42	36.8	60	38	43	0.99	1	32	1	0	0	0	0	0	0	-11	14.5			0	0	1	0	0	0
3	37	83	32.1	13.8	0.013333333	7.46	35	92	0.3	199	136		38.1	81	45	55	1.73	1	53	0	0	0	1	1	0	1	12.8		-2.4	-1.5	0	0	1	0	1	1
3	33	8									176	38	36.8	71	50	59	1.93	0	21	0	0	0	0	0	0	1	-20.8	21.4		0	0	0	1	0	0	0
3	25	17	15.7	10.6	0		29	108	0.6	151	170		37.1	37	27	34	0.96	1	45	0	0	0	0	0	0	0	-10.83333333		-4	-0.3	0	0	1	0	0	1
3	37	9					23	93	0.8		168	55	36.7	101	59	72	4.25	1	21	0	1	0	1	1	0	0	-3.2	-6.2	-15	0.4	0	0	1	0	0	0
3	27	67					22	84	0.6		134		36.5	56	24	36	1.39	1	44	0	1	0	0	1	0	1	-0.4		3	-0.3	0	0	1	0	0	1
3	38	41	10.9	10.1	0		32	95	0.2	191	174	76	37.5	73	47	59	2.64	1	38	0	0	0	1	0	0	0	-2	0	-7	-0.7	0	0	1	0	0	0
3	34	78									112	34	35.7	88	48	68	1.13	1	21	1	1	0	0	0	0	0	21.85714286	5	-12	1.5	0	0	0	0	0	0
3	29	203									183	32	37	99	57	66	1.62	1	31	0	0	0	0	0	1	0	-1.2	6.2	0	0	0	0	1	0	0	0
3	26	24									184	48	37	67	34	50	0.82	1	21	0	1	0	0	0	0	0	-24.8	1.6	3	-0.5	0	0	1	0	0	0
3	37	10	18.7	11.7	0		31	74	0.2	522	160	34	37	81	52	61	2.5	0	21	0	1	0	0	0	0	0	7.666666667	33.66666667	-4	-0.3	0	0	1	0	0	0
3	38	17	23.1	13.8	0.048	7.4	33	87	0.3	386	160		37.2	61	33	43	3.06	1	30	0	0	0	1	0	0	0	0.333333333		0	-0.4	0	0	1	0	0	0
3	25	42									106	44	36.5	54	26	34	0.57	1	21	1	0	0	0	0	1	1	40	16.4	4	0.7	0	0	1	0	0	0
3	23	97					30	108	0.3		162	40	37.4	66	42	50	0.54	1	26	0	0	0	0	0	1	1	-14	9			0	0	1	0	0	0
3	34	99	11.4	11.5	0		26	84	0.3	89	130	33	36.9	91	56	70	2.69	1	30	1	0	0	0	0	1	0	-22.6	4	-5	0	0	0	1	0	0	0
3	37	31	12.8	12.2	0	7.28	29	97	1.4	89	160	22	36.7	107	54	75	3.37	1	28	0	0	0	1	0	0	0	-7	32.83333333			1	1	1	0	0	0
3	24	19	40.8	12.4	0.183098592		25	98	0.4	249	157	47	37	44	37	42	0.71	1	23	0	1	0	0	0	0	1	-5.333333333	-0.166666667	0	0	0	0	1	0	0	0
3	23	115									154	43	36.9	76	36	50	0.6	1	48	0	0	0	0	0	1	0	21.66666667	12.33333333	-6	0.8	0	0	1	0	0	1
3	38	5					26	68	0.6		151	35	37.1	65	48	53	3.49	0	21	1	0	0	0	0	0	0	-17	33.5	-15	-0.6	0	0	1	0	0	0
3	26	110					35	91	0.2		164	36	36.8	78	44	57	0.77	1	38	0	0	1	0	0	0	0	1.5	7.5	-2	0	0	0	0	0	0	0
3	28	36									160	71	37	62	28	37	0.85	1	30	1	0	0	0	0	0	1	3.428571429	-14.71428571	8	-0.1	0	0	0	0	0	0
3	38	11	9.3	17.1	0					337	136	17	36.4	80	46	67	3.97	0	21	0	0	0	0	0	0	0	11.5	24.75	0	0.4	0	0	0	0	0	0
3	24	50	16.5	10.2	0.061120543		37	96	0.3	151	150	36	37	47	22	31	0.52	1	35	0	0	1	0	0	0	0	-0.6	5.6	5	-0.4	0	0	1	0	0	0
3	39	37	17.5	11.6	0	7.39	35	77	0.2	239	148	24	37.9	87	53	64	2.89	1	30	0	0	0	1	0	0	0	-2.333333333	25.66666667	-11.5	-1.6	0	0	1	0	0	0
3	24	232	14.9	10.5	0		33	65	0.2	261	118	22	36.7	94	40	59	0.62	1	25	0	0	0	0	0	0	0	3.166666667	8.333333333	0	-0.2	0	0	1	0	0	0
3	23	149									177	56	37.2	82	37	51	0.57	1	31	1	1	0	0	0	1	1	-12	-11	6	-0.1	0	0	1	0	0	0
3	23	24	19.3	8.5	0.066666667		24	116	0.5	181	152		36.8	35	14	23	0.6	1	57	1	0	0	0	0	0	1	9		8	0.5	0	0	1	0	0	1
3	27	44	14.9	11.9	0.17884131	7.19	21	97	0.5	181	132	43	36.4	60	32	43	1.39	1	35	0	0	0	0	1	0	1	6.4	1.8	-11	0	0	0	1	0	0	0
3	27	102	7.6	10	0		36	84	0.3	123	154	45	37.2	83	46	57	0.71	1	100	0	0	0	0	0	1	0	3	1.8	15	-0.5	0	0	1	0	0	1
3	34	66				7.46					164	35	37.2	86	41	53	2.44	1	32	1	1	0	0	0	0	0	-9	21.6	0	0.1	0	0	1	0	0	0
3	29	33					26	84	0.3		162	57	36.6	57	38	44	0.88	1	40	1	0	0	0	0	0	1	1.666666667	-6.833333333	16	0.2	0	0	1	0	0	0
3	25	151	11.7	10.4	0		46	126	0.3	187	160	41	36.9	83	35	48	0.62	1	96	0	1	0	0	0	0	0	8.333333333	-1.5	8	-0.5	0	0	1	0	0	1
3	38	38	16.2	9.6	0.06866417		38	86	0.3	493	112	72	37.5	65	44	58	2.98	1	34	0	0	0	0	0	0	0	28.57142857	6.285714286		-0.6	0	0	1	0	0	0
3	23	45	11.7	10.3	0.134328358		32	128	0.3	125	174	15	36.9	50	25	34	0.51	1	50	0	0	0	0	1	0	1	6.8	48.2	16.5		0	0	1	0	0	1
3	37	6				7.21					168	35	36.8	72	48	56	2.18	0	21	0	0	0	0	0	0	1	6.75	-2.5	-2	0.6	0	0	1	0	0	0
3	33	13	26.1	11.6			22	96	0.4	326	172	43	37.2	85	56	61	2.55	1	21	1	0	0	1	1	0	0	0.833333333	17.83333333		-0.6	0	0	1	0	0	0
3		62	9.2	9.9	0		38	113	0.3	246	138	68	36.8	58	29	38	1.19	1	34	0	0	1	1	1	0	0	-7	-18.85714286	0	-0.5	0	0	1	0	0	0
3	26	105					29	70	0.2		169	87	36.7	84	45	71	0.68	1	48	1	1	0	0	0	1	0	-1.117647059	-37.05555556	-13	-0.7	0	0	0	0	0	1
3	34	47	11.4	12.5	0		28	87	0.4	192	148	33	37.4	90	48	61	2.64	0	21	1	0	0	0	0	0	0	-5.5	22.75	40	-0.8	0	0	0	0	0	0
3	37	115									184	40	36.3	80	39	59	3.59	0	21	0	1	0	0	0	0	0	-74.5	1.25		0.1	0	0	1	0	0	0
3	35	22	14.9	11.2	0		23	70	0.3	223	170	50	36.6	55	28	38	1.67	0	21	0	0	0	0	0	0	1	20.8	1.4	6	-0.1	0	0	1	0	0	0
3	25	33									184	43	37.2	63	29	34	0.74	0	21	1	0	0	0	0	0	0	-19	-1	21	-0.4	0	0	1	0	0	0
3	25	160									146	80	36.8	92	56	72	0.77	1	60	1	0	0	0	0	0	0	0.2	-37		-0.8	0	0	0	0	0	1
3	24	47									148	29	36.6	52	29	38	0.65	1	100	1	0	0	0	0	1	0	-12				0	0	1	0	0	1
3	36	10	19.5	12.6	0.138461538	7.42	29	97	0.3	290	162		37.1	60	38	45	2.5	1	34	0	0	0	1	0	0	0	-0.4		0	0.2	0	0	1	0	0	0
3	24	52	5.1	10.6	0.371069182		27	93	0.4	182	168		36.6	51	28	41	0.65	1	50	1	0	0	0	0	0	1	-15.5		-1	0.2	0	0	1	0	0	1
3	32	108									182	79	36.9	101	61	80	0.62	1	25	1	0	0	0	0	0	0	-29.45454545	-36.09090909		-1.3	0	0	0	0	0	0
3	39	49	19.1	13	0		34	101	0.2	607	148	39	37.5	95	51	65	3.41	1	30	0	1	0	1	1	0	0	0.75	30.25		-1	0	0	1	0	0	0
3	31	155									144	34	36.6	103	61	74	2.3	0	21	0	1	0	0	0	1	0	-9.833333333	-7.333333333	-11	0.6	0	0	1	0	0	0
3	37	18	17.6	11.7	0.131493506		24	72	0.2	179	158	60	36.8	66	32	53	1.98	0	21	0	1	0	0	0	0	0	8.5	-5.5		-0.1	0	0	1	0	0	0
3	34	4	10.1	17.5	0		29	105	0.3	186	175	77	37.4	72	46	55	2.71	0	21	0	0	0	0	0	0	1	-21	-22.83333333	19	-0.5	0	0	1	0	0	0
3	34	24	16	12.5	0.2		28	95	0.2	132	174		36.8	69	41	51	2.71	1	21	0	1	0	0	0	0	1	-6		12	0	0	0	1	0	0	0
3	39	84					25	123	0.2		160	70	36.8	97	46	68	4.85	0	21	0	1	0	0	0	0	0	5.333333333	8.833333333	-5	1.15	0	0	0	1	0	0
3	27	97				7.2	31	111	0.1		170		36.8	87	50	60	1.02	1	100	0	0	0	0	0	0	0	-12			0.2	0	0	1	0	0	1
3	38	47									99	29	36.5	93	52	66	3.37	0	21	0	0	0	0	0	0	1	33.16666667	11	0	0.2	0	0	0	0	0	0
3	34	137					23	78	0.3		100	45	36.3	76	44	57	2.69	1	26	0	0	0	0	0	1	0	17.14285714	-7.285714286		0.2	0	0	1	0	0	0
3	34	68	30.8	12.5	0.454545455		38	110	0.3	176	146	34	36.9	93	68	77	2.69	1	25	0	0	0	0	0	1	0	5.5	3.75	-10	0	0	0	1	0	0	0
3	30	25									164	63	36.8	82	56	67	1.52	0	21	1	1	0	0	0	0	0	-10	-16.8		-0.1	0	0	0	0	0	0
3	25	29									150		36.3	47	24	35	0.71	1	31.7	0	0	0	0	0	0	0	2.333333333		0	0.1	0	0	1	0	0	0
3	37	11	5.2	8.7	0.064516129		20	116	0.4	46	124	41	36.9	52	29	36	2.01	1	21	0	0	0	0	0	0	1	5.142857143	-12.28571429	-0.333333333	-0.2	0	0	1	0	0	0
3	38	18	10.9	11	0.11205074	7.32	28	87	0.4	81	134	30	36.8	67	42	53	2.81	1	40	0	0	0	1	0	0	1	16	0	-6.5	0	1	0	1	0	0	0
3	34	85									146	48	36.2	77	43	58	2.21	1	28	0	0	0	0	1	0	0	7.8	-18.6	12	0.5	0	0	1	0	0	0
3	29	8					27	140	0.6		148		36.9	79	37	53	1.25	1	21	0	0	0	1	0	1	0	6.571428571				0	0	1	0	0	0
3	24	35	9.6	10.4	0		27	147	0.4	178	172	46	36.7	54	33	44	0.65	1	21	0	1	1	0	0	0	1	1	9.5		0	0	0	1	0	0	0
3	38	2				7.27	25	81	0.6		166	81	37.2	73	47	60	2.69	1	30	0	0	0	1	0	0	0	-14.28571429	-23.71428571	-5.25	0	0	1	1	0	0	0
3	35	135	10.8	8.6	0		26	98	0.2	231	148	52	37.3	87	46	57	1.47	0	21	0	0	0	0	0	0	0	15.6	-0.8		0.85	0	0	1	0	0	0
3	31	102	4.8	7.7	0		34	90	0.3	54	160	62	36.5	84	42	59	2.3	1	21	0	1	0	0	0	1	0	-5.333333333	-8.333333333	12	0	0	0	1	0	0	0
3	34	57	10.8	12.3	0	7.42	31	95	0.2	359	200	65	37	72	44	54	2.57	1	41	0	1	0	1	0	0	0	-34.25	-3.2	3	0.2	0	0	1	0	0	1
3	24	33	20.3	10.6	0		24	81	0.3	185	180	66	37.3	43	20	27	0.6	1	21	1	0	1	0	0	0	0	3.2	-3.6	21	-0.7	0	0	1	0	0	0
3	26	67				7.23	32	82	0.2		152	54	37.2	77	45	52	0.62	1	84	0	1	0	0	0	1	0	-1.166666667	-11.5	-14	0	0	0	0	0	0	1
3	25	223									162	70	36.9	88	37	50	0.51	1	40	1	0	0	0	0	1	0	-12.8	8.2	4	-0.4	0	0	1	0	0	0
3	34	139	26.2	13.8		7.33	31	63	0.1	120	144	33	37.8	106	74	83	1.87	1	21	0	0	0	0	0	0	1	10	12.8	-4	-0.1	0	0	1	0	0	0
3	29	46	10.3	12.7	0.083333333		21	91	0.4	83	180	66	36.5	37	21	28	0.88	1	34	1	1	0	0	0	0	1	5.666666667	2.833333333	9.75	0.8	0	0	1	0	0	0
3	34	58									170	91	36.8	72	31	46	1.5	0	21	0	1	0	0	0	0	1	2	-38.8		0.3	0	0	1	0	0	0
3	37	2	12	15.7	0		23	76	0.6	156	132	42	36.7	55	29	41	3.06	0	21	0	0	0	1	0	0	0	-14.5	7	0	-0.2	0	0	0	1	0	0
3	30	114					18				148	69	36.5	82	42	57	1.56	1	40	0	0	0	0	0	0	0					0	0	0	0	0	0
3	41	14									150	40	36.9	94	55	63	3.23	0	21	0	0	0	0	0	0	0	-3.2	-4.6	-17	0.1	0	0	0	0	0	0
3	25	106					36	96	0.3		172	25	36.8	75	40	62	0.62	1	94	0	0	0	0	0	0	0	9.7		-5	-0.2	0	0	1	0	0	1
3	33	89	11.2	8.3	0		25	83	0.3	321	160	53	36.1	94	48	72	2.32	0	21	0	1	0	0	0	0	1	-39	-2.75	9	0.6	0	0	1	0	0	0
3	25	97									130	75	36.5	77	40	58	0.57	1	30	0	0	0	0	0	1	1	18.6	-19.2	0	0.4	0	0	0	0	0	0
3	35	97	24.4	10.6	0.119047619		31	107	0.2	103	195	60	37.5	89	53	59	1.47	1	21	0	0	0	0	0	0	0	-37.83333333	-8	0	0	0	0	1	0	0	0
3	25	63					25	48	0.3		136	41	36.7	67	42	54	0.45	1	48	0	0	0	0	0	0	1	-4	-8.2	-5	0	0	0	0	0	0	1
3	25	66	9.5	10.4	0		34	85	0.2	112	178	50	37.2	72	37	44	0.48	1	66	0	1	0	0	0	1	0	-11.6	0.6	5	-0.4	0	0	1	0	0	1
3	27	60	5.4	10.6	0	7.37	30	77	0.2	96	168		36.6	54	31	42	0.62	1	39	0	0	0	0	0	0	1	-11.5		7.2	0	0	0	1	0	0	0
3	23	111	9.5	13.9	0		25	86	0.3	69	100	30	36.5	77	34	52	0.48	1	34	1	1	1	0	0	0	0	31	11.83333333			0	0	1	0	0	0
3	27	136	8.2	9.5	0		35	91	0.3	45	156	39	36.9	81	37	56	0.71	1	30	0	0	0	0	0	1	0	-38.5	-8	0	-0.6	0	0	1	0	0	0
3	25	57					25	72	0.3		154	37	37.2	64	32	45	0.62	0	21	0	0	0	0	0	1	0	0.2	13	-7	-0.6	0	0	1	0	0	0
3	26	14					24	106	0.5		142	81	36.8	54	36	44	1.05	1	23	0	1	1	0	0	0	0	0	-18.4	-12	-0.2	0	0	1	0	0	0
3	38	15									132	63	36.6	83	43	54	3.23	0	21	0	0	0	0	0	0	0	36.4	-11.2	-3	0	0	0	0	0	0	0
3	25	162	21.8	13.7	0	7.4	29	110	0.1	196	144	30	37.5	89	54	68	0.79	1	93	0	1	0	0	0	0	0	19.85714286	0		-0.7	0	0	1	0	0	1
3	29	34									186	41	37	58	41	53	1.16	0	21	1	1	0	0	0	0	0	-28.4	4.8	0	-0.6	0	0	0	0	0	0
3	35	19	10.1	13.2	0.100826446		29	75	0.6	511	169	60	37.6	69	32	43	3.09	0	21	1	1	0	0	0	0	0	-15.5	21.75	1	-0.7	0	0	1	0	0	0
3	37	31					31	120	0.2		188	61	37.4	87	52	63	2.95	1	28	0	1	0	0	0	0	1	-13.33333333	-10.33333333		-0.4	0	0	0	0	0	0
3	25	85	8.9	11.3	0.053571429		35	92	0.3	124	152		36.4	65	35	48	0.45	1	40	0	0	0	0	0	0	1	-11.14285714		-7	0.4	0	0	1	0	0	0
3	29	54	5.8	11.3	0.263157895	7.3	30	101	0.4	32	150	42	37.2	52	23	33	0.51	1	21	0	0	0	0	0	1	1	6	19	0	0	0	0	1	0	0	0
3	25	41					32	127	0.3		164	39	36.4	58	28	41	0.79	1	46	1	0	0	0	0	1	1	7.428571429		-3	0.2	0	0	1	0	0	1
3	39	39	15.7	14.8	0	7.39	33	83	0.1	197	160	50	36.9	94	54	65	3	1	21	0	0	0	1	0	0	0	-3.090909091	-10.18181818	3.666666667	-0.05	0	0	1	0	0	0
3	35	61									137	25	36.7	85	47	58	2.35	0	21	0	0	0	0	0	0	1	17.5	20.25	0	0.2	0	0	1	0	0	0
3	27	206					25	92	0.3		164	61	37.1	68	39	49	0.45	1	37	0	0	1	0	0	1	0	-13.33333333	-16.16666667	6	-0.2	0	0	1	0	0	0
3	32	69					29	83	0.2		170	53	36.9	67	40	51	1.45	0	21	0	0	0	0	0	1	0	-13	-9.75	18	-0.1	0	0	1	0	0	0
3	37	45					31	103	0.1		164	52	37.4	85	40	49	2.75	1	21	0	0	0	0	0	0	1	-3.166666667	-7.166666667	13	-0.85	0	0	1	0	0	0
3	37	35	10.6	12.5	0.025125628	7.27	30	77	0.8	122	174	44	36.7	102	56	75	3.37	1	37	0	0	0	1	0	0	0	-10.5	-4.666666667			1	1	1	0	0	0
3	27	297									140	51	36.8	97	64	75	0.65	1	35	0	0	0	0	1	1	0	-7.333333333	5.666666667		0	0	0	1	0	0	0
3	27	185	15.6	12.8	0.173913043		22	68	0.6	373	154	75	36.6	69	39	46	0.45	1	39	0	0	1	0	0	1	0	-3.166666667	-20.5	-7	0.1	0	0	1	0	0	0
3	38	106									184	59	37.7	99	66	88	3.91	1	21	0	1	0	1	0	0	1	-16	-4.4	-21	-0.4	0	0	1	0	0	0
3	37	19	11.1	12.4	0.351351351	7.32	27	80	0.3	104	152	10	36.4	94	58	72	3.37	1	21	0	1	0	1	0	0	0	-0.222222222		17.83333333	0.2	1	1	1	0	0	0
3	34	35					31	81	0.2		136	54	36.6	105	59	77	2.95	1	30	0	0	0	1	0	0	0	10	-7.6	-14	0.3	0	0	1	0	0	0
3	24	36	21.9	8.3	0.092592593					196	156	58	36.9	32	15	22	0.68	1	21	0	0	1	0	0	0	1	6.6	-1.2	8	0.3	0	0	1	0	0	0
3	32	107	9.1	10.5	0		28	94	0.2	307	138	56	36.6	71	35	51	0.74	1	21	1	1	0	0	0	0	0	6.8	9.25	0	1	0	0	1	0	0	0
3	36	17	15.2	9.2	0.125		24	90	0.2	344	172	50	36.7	91	43	61	2.52	0	21	1	1	0	0	0	0	1	-13.16666667	-11.5	0	0.4	0	0	1	0	0	0
3	34	33	22.4	11.3	0.06504065		32	86	0.3	244	170	53	37.3	61	35	46	2.57	1	49	0	0	0	1	0	0	0	-15.6	-4.6	2	-0.1	0	0	1	0	0	1
3	35	27	9.6	10.2	0		29	96	0.3	382	168	92	36.5	86	48	56	2.17	0	21	0	1	0	0	1	0	0	-4.4	-8.6	-8	0.6	0	0	0	0	0	0
3	25	111	4.5	10.9	0.293103448	7.23	26	103	0.3	99	136	27	36.9	56	33	44	0.74	1	35	0	0	0	0	0	1	0	5.5	7.5	-1	0.55	0	0	1	0	0	0
3	23	61	15.5	9.5	0.185714286		31	87	0.3	147	174	44	37.7	78	37	52	0.65	1	21	0	1	0	0	0	0	1	-17	1	2	-1	0	0	1	1	0	0
3	37	27	12.2	15.1	0	7.28	23	110	0.2	274	148	49	36.8	73	38	44	2.5	1	21	0	1	0	1	0	0	1	-2.666666667		18	-0.1	0	0	1	0	0	0
3	24	130					28	85	0.3		144	58	37.5	75	33	45	0.48	1	29	0	0	0	0	0	0	0	-2.8	4		-0.5	0	0	1	0	0	0
3	38	67									158	36	36.9	89	52	67	2.9	0	21	0	1	0	1	0	0	1	-2.4	-0.8	0	0.5	0	0	1	0	0	0
3	23	168	12.4	12.2	0					232	124	44	36.7	87	43	66	0.6	0	21	0	0	0	0	0	0	1	-11.8	-2.4		-0.25	0	0	0	0	0	0
3	34	50					27	95	0.3		176	49	36.7	92	48	69	2.21	1	28	0	1	0	0	1	0	0	-3.6	9.4	-9	0.1	0	0	0	0	0	0
3	29	46									210	44	36.5	63	39	44	0.94	0	21	1	1	1	0	0	1	0	-34	6.5		0	0	0	1	0	0	0
3	37	184	14.1	13.5	0		37	110	0.1	354	196	44	37.3	83	49	66	3.2	1	21	0	1	0	1	0	1	1	-33.75	2.75	5	-0.8	0	0	1	1	0	0
3	38	176									142	40	36	74	40	45	3.91	1	21	0	1	0	1	0	1	1	7	1		0	0	0	1	0	0	0
3	34	11					30	123	0.3		150	41	36.5	89	44	57	2.44	1	21	0	1	0	0	0	0	0	16.2	3.4	8	0.65	0	0	1	0	0	0
3	40	46									192	62	36.9	99	54	71	4.92	0	21	0	1	0	0	0	0	0	-20.33333333	-4.833333333		0.5	0	0	0	0	0	0
3	28	54									165	38	37.3	89	41	59	1.9	0	21	0	1	0	0	0	0	1	-7.5	8.5		-0.6	0	0	1	0	0	0
3	35	117	19.1	10.6	0.204081633		30	114	0.2	32	158	54	38.2	68	41	54	2.92	1	28	1	0	0	0	0	0	1	-6.166666667	-14.16666667		-0.9	0	0	1	0	1	0
3	38	86	35.7	11.5	0.028571429					486	218	45	37.2	76	48	53	2.81	1	60	0	1	0	1	1	0	1	-37.6	5.333333333	11	-0.5	0	0	1	0	0	1
3	29	29	8.8	10.5	0	7.23	36	90	0.3	175	168	95	36.8	48	20	32	1.64	1	35	0	0	0	1	0	0	1	4.777777778				0	0	1	0	0	0
3	40	8	10.3	11.8	0.346879536	7.38	28	87	0.5	62	140	10	36.7	77	57	66	3.88	1	21	0	0	0	0	0	0	0	-17.85714286	0			1	0	1	0	0	0
3	36	3					26	104	0.6		175	67	37	75	37	75	4.02	0	21	1	0	0	0	0	0	0	-48.6	-17	-20.14285714	-0.4	0	0	1	0	0	0
3	37	51									178	90	36.3	74	36	50	1.98	0	21	0	1	0	0	0	0	0	-17	-35.83333333	13	1.1	0	0	1	0	0	0
3	39	15	9.6	11.9	0.192982456	7.32	26	92	0.2	18	170	31	36.6	58	36	44	3.28	1	39	0	0	0	1	0	0	0	-24.75			-0.2	1	1	1	0	0	0
3	34	87	10.6	12.7	0					389	186	75	37.5	102	48	69	2.71	1	21	0	1	0	0	0	0	1	-17.5	-4.75	0	-0.1	0	0	1	0	0	0
3	30	77	17.2	13.2	0.125		35	88	0.2	156	160	46	37.4	87	47	59	1.56	1	21	1	0	0	0	0	0	1	-18.2	4.8	-3	-0.9	0	0	1	0	0	0
3	37	109	11.4	12.8	0		26	91	0.3	325	144	28	37	111	57	75	3.83	1	21	0	0	1	1	0	0	1	15.75	7.5			0	0	1	0	0	0
3	27	205					34	92	0.2		166	71	36	101	61	86	0.62	1	41	0	1	0	0	0	1	0	8.428571429	-11.42857143			0	0	1	0	0	1
3	24	46	6.1	8.4	0		27	86	0.3	211	152	49	36.5	66	37	49	0.71	1	21	1	0	0	0	0	1	1	3.9	1.857142857			0	0	0	0	0	0
3	36	68									152	35	36.1	80	42	61	3.18	0	21	0	0	0	1	0	0	0	-3.6	14.2			0	0	1	0	0	0
3	29	17				7.34					176		36.5	51	27	38	1.64	1	30	0	1	0	1	0	0	1	-8.75				0	0	1	0	0	0
3	23	60	15.6	11.7	0.12804878		29	95	0.2	121	172	68	36.9	74	35	44	0.54	1	55	0	0	0	0	0	1	1	-2	-15		0	0	0	1	0	0	1
3	23	31					29	139	0.6		156	91	36.5	58	28	40	0.65	1	73	0	1	0	0	0	0	1	11.22222222			0	0	0	1	0	0	1
3	37	8	10.1	11.9	0.089628681	7.44	34	88	0.2	89	146	20	36.5				3.03	1	29	0	0	0	1	0	0	0	-1.4				1	1	1	0	0	0
3	35	48									148	70	37.2	87	51	56	2.21	0	21	0	1	0	0	0	0	0	12.5	-2.5	1.5	-0.55	0	0	1	0	0	0
3	37	36	24.6	13.6	0.030927835		32	75	0.1	447	130	31	36.7	72	40	56	3.2	1	21	0	0	0	1	0	0	1	-3.5	10.66666667	1.666666667	-0.133333333	0	0	1	0	0	0
3	40	59									162	52	37.3	84	41	54	3.46	1	21	0	0	0	0	0	0	0	4.2	1.4	8		0	0	1	0	0	0
3	37	165	12.9	12.7	0		37	107	0.2	300	154	24	36.5	84	52	65	3.2	1	21	0	0	0	1	0	0	1	10.14285714	8	20.66666667	0.3	0	0	1	0	0	0
3	28	28	7	9.3	0.243137255	7.34	23	70	0.4	258	170	57	36.9	66	48	57	0.88	0	21	0	0	1	0	0	0	0	2.6	-23	-9	-0.3	0	0	1	0	0	0
3	31	132					33	93	0.2		158	60	36.6	111	64	75	2.3	1	21	0	1	0	0	0	1	0	-1.6	-7			0	0	1	0	0	0
