# Supplementary material for: Machine learning models for early sepsis recognition in the neonatal intensive care unit using readily available electronic health record data
Source: PLoS One. 2019 Feb 22;14(2):e0212665. doi: 10.1371/journal.pone.0212665 (PMC6386402; doi:10.1371/journal.pone.0212665)
Supplement: S2 File — CSV file containing data for 1,100 control samples. Each row represents one control episode. (CSV) [file pone.0212665.s008.csv]

gest_age	age	wbc	hgb	it_ratio	capPH	bicarb	glucose	creatinine	platelet_count	hr	rr	temp	sbp	dbp	map	weight	mech_vent	fio2	apnea	perfusion	co_ivh_shunt	co_surgical	co_congenital	co_chronic_lung	co_nec	hr_delta	rr_delta	mabp_delta	temp_delta	ecmo	uac	cvl	lethargy	temp_threshold	fio2_threshold
26	137					34	81	0.2		140	29	37.5	110	57	69	0.62	1	30	0	0	1	0	0	1	0	18.66666667	10.16666667	-5	-0.65	0	0	1	0	0	0
26	242				7.44					152	56	36.7	94	38		0.51	0	21	0	0	0	0	0	0	0	-10.5	-16		-0.2	0	0	0	0	0	0
27	282									98	39	36.7	93	40	58	0.54	1	21	0	0	0	0	0	1	0	42	4	0	0	0	0	0	0	0	0
29	20	15.8	11.6	0		24	69	0.5	527	146	43	37.1	67	35	43	1.73	0	21	0	0	0	0	0	0	0	19.2	10.2	5.5	-0.233333333	0	0	0	0	0	0
25	234					30	81	0.2		115	52	36.5	94	44		0.77	0	21	0	0	0	0	0	0	0	11	-8		-0.3	0	0	0	0	0	0
34	82									165	52	36.5	88	51		1.33	0	21	0	1	0	0	0	0	0	-9	18		0	0	0	0	0	0	0
24	144									138	41	36.8	64	33	48	0.68	0	21	0	0	1	0	0	1	1	14	15.75		-0.1	0	0	0	0	0	0
35	24									184	33	36.6	78	48	58	2.3	0	21	1	0	0	0	0	0	0	-34	11.75	1	-0.1	0	0	0	0	0	0
33	48	18.7	8.8			27	82	0.3	420	116	20	36.5	70	34	50	2.07	0	21	1	0	0	0	0	0	0	45.2	21	5	0.35	0	0	0	0	0	0
26	281									140	36	36.3	103	68	81	1.16	1	21	0	0	0	0	0	1	0	-9	9.5	-2	0.3	0	0	0	0	0	0
31	157									162	41	36.6	124	63	74	1.33	0	21	1	0	1	0	0	0	0	-11.6	-4		-0.5	0	0	0	0	0	0
32	164									115	36	36.3	111	48		1.56	0	21	0	0	0	0	0	0	0	20	-4		0.2	0	0	1	0	0	0
28	78	16.6	14	0		24	85	0.3	651	156	29	37.3	96	43	69	1.73	0	21	0	0	0	0	0	0	0	22.8	18			0	0	0	0	0	0
27	121					30	72	0.3		142	41	36.3	83	48	62	0.82	0	21	0	1	0	0	0	1	0	-11.4	18.4	20	0	0	0	0	0	0	0
30	119									168	61	36.6	82	62	69	1.5	0	21	0	0	0	0	0	0	0	36.83333333	-4.666666667	-3	0	0	0	0	0	0	0
33	125	10.5	11.8	0		23	84	0.3	312	150	32	36.3	85	44	49	2.5	0	21	0	0	0	0	0	1	0	-5.5	7.5		0.1	0	0	0	0	0	0
25	82	15.9	9.8	0.052631579		25	73	0.3	159	184	60	36.6	67	34	45	0.62	0	21	0	0	0	0	0	0	0	-42.71428571	-18.57142857	7	0.1	0	0	0	0	0	0
22	92	8.1	8.3	0.023255814					381	152	56	37	81	58	63	0.57	1	25	1	0	0	0	0	1	0	-9	-0.5	0	-0.1	0	0	0	0	0	0
39	87									174	57	36.9	98	45	73	2.78	1	21	0	0	0	1	0	0	1	-31.4	7.6	0	-0.6	0	0	1	0	0	0
23	216									148	50	36.7	89	61	70	0.6	1	21	0	1	1	0	0	1	1	-12.66666667	18.66666667		-0.7	0	0	0	0	0	0
28	233									120	35	36.3	110	82	90	0.62	1	21	0	0	0	0	0	0	0	16.5	0.25	-11	0.7	0	0	0	0	0	0
22	80					27	90	0.3		142	41	36.8	79	40	54	0.57	1	28	0	0	0	0	0	1	0	10.8	5.6	-9	-0.1	0	0	0	0	0	0
39	155	13.4	12	0		27	117	0.2	224	139	58	36.4	84	54	66	2.78	1	21	0	0	0	1	0	0	1	-14.66666667	-12.5		0	0	0	1	0	0	0
29	39									166	59	36.4	63	33	40	1.73	0	21	1	1	0	0	0	0	0	-9.75	-4	9	0.3	0	0	0	0	0	0
35	13					24	303	0.3		120	47	36.7	90	49	64	4.39	0	21	0	0	0	0	0	0	0	-8.4	11	10	0.1	0	0	1	0	0	0
23	188									140	48	36.4	79	46	59	0.6	1	28	0	0	1	0	0	1	1	5.2	-3		0.2	0	0	0	0	0	0
36	110									168	64	36.6	104	58	72	3.18	0	21	0	1	0	1	0	0	0	-8.75	-12.25		-0.1	0	0	0	0	0	0
25	103									150	32	36.4	93	71	82	0.57	0	21	1	1	0	0	0	1	0	16.8	14.2	0	0	0	0	0	0	0	0
34	50					29	136	0.3		166	33	37.4	76	34	42	1.13	0	21	0	1	0	0	0	0	0	-33.5	-0.25	8	-1	0	0	1	0	0	0
25	131	8	9.4	0		36	80	0.2	78	118	38	36.6	85	40	56	0.74	1	28	0	0	0	0	0	1	0	16	10.75	0	0	0	0	1	0	0	0
26	187									124	17	36.4	79	45	53	0.88	0	21	0	0	0	0	0	0	0	30	23	0	0.2	0	0	0	0	0	0
24	220					33	101	0.2		131	52	36.8	88	39		0.6	0	21	0	0	1	0	0	1	0	-7	-24.5		-0.4	0	0	0	0	0	0
28	115									176	76	36.6	93	62	73	0.88	0	21	0	0	0	0	0	0	0	-26.5	-14.25	0	-0.2	0	0	0	0	0	0
40	79									139	42	36.8	90	39		2.81	0	21	0	0	0	0	0	0	0	24	6			0	0	0	0	0	0
24	311									94	34	36.1	109	70	86	0.65	1	21	0	0	0	0	0	0	0	30	6.5	-20	0.5	0	0	0	0	0	0
39	69									140	44	36.5	93	43		3.6	0	21	0	0	1	0	0	0	0	24	4		0.8	0	0	0	0	0	0
27	347					37	107	0.3		120	41	36.4	90	58	68	0.65	1	28	0	0	0	0	1	1	0	18.8	13.8	0	0.2	0	0	1	0	0	0
40	64					38	83	0.4		168	51	37	111	56	83	3.85	0	21	0	1	0	0	0	0	0	-49.6	-11.4	-27	0.6	0	0	1	0	0	0
34	94									134	48	36.8	87	48	55	2.66	0	21	0	1	0	0	1	0	1	10	0.666666667	4	0	0	0	0	0	0	0
25	156									168	77	36.9	82	40	61	0.79	0	21	0	1	0	0	0	0	0	-19	-11.4	2	0.2	0	0	1	0	0	0
33	267									132	38	36.3	109	58	79	3.06	1	21	0	0	0	0	1	1	1	-21.4	8.8	-0.5	-0.2	0	0	1	0	0	0
34	31	14.3	8.8	0		28	83	0.2	500	144	52	36.7	86	45	57	2.82	1	21	0	1	0	1	0	0	0	9	1.166666667	-9	-0.1	0	0	1	0	0	0
33	79									160	32	36.5	91	52	63	2.5	0	21	0	1	0	0	0	1	0	-5.6	9	-19		0	0	0	0	0	0
27	221	7.8	10	0		32	82	0.2	321	134	20	36.2	52	43	48	0.45	1	23	0	0	1	0	0	1	0	18	31.16666667	9	-0.1	0	0	1	0	0	0
27	119	8.8	12.3	0					276	144	72	36.5	100	50	62	1.01	0	21	0	0	0	0	0	1	0	6.5	-14.25	-5	0.5	0	0	0	0	0	0
27	111					26	59	0.3		152	62	36.5	83	49	60	0.94	0	21	0	1	0	0	0	1	0	-8.4	-13.2	-5	0.05	0	0	0	0	0	0
29	182					33	79	0.3		156	48	36.9	75	44	56	0.51	1	40	0	1	0	0	0	1	0	-2	-0.833333333		-0.3	0	0	1	0	0	0
39	37					25	107	0.2		144	51	37	88	43	60	3.82	0	21	0	0	0	1	0	0	0	28.2	0.8		0.1	0	0	1	0	0	0
26	330									148	36	37	73	43	56	0.37	1	40	0	0	0	0	0	1	0	29.5	8.6		-0.05	0	0	0	0	0	0
34	16					28	41	0.7		150	53	36.8	73	35	49	2.21	1	21	0	0	0	0	1	0	0	15.66666667	3.166666667	-8	0.95	0	0	1	0	0	0
23	204					51	97	0.2		132	32	36.6	79	33	48	0.43	1	33	0	0	0	0	0	1	0	12.2	4.4			0	0	0	0	0	0
27	109					30	94	0.2		156	59	36.5	77	45	58	0.99	1	21	0	0	1	0	0	0	0	3.2	-8.8	-4	0.4	0	0	0	0	0	0
36	248					29	121	0.2		134	33	36.3	101	64	75	2.92	0	21	0	0	0	1	0	0	0	7.4	2.4	0	0	0	0	0	0	0	0
27	298									126	24	36.1	104	55	65	0.54	1	21	0	0	0	0	0	1	0	1.666666667	21.33333333	-8	0.4	0	0	0	0	0	0
30	53									184	31	36.7	53	46	51	1.3	0	21	0	1	1	0	0	1	0	-13.4	4		-0.3	0	0	0	0	0	0
32	112	17.5	8.9	0		28	100	0.2	476	164	37	37	95	47	66	1.62	1	28	0	1	0	0	0	1	0	-10.4	1.6	-4	0.1	0	0	1	0	0	0
31	95									130	77	36.2	85	43	61	0.6	0	21	0	1	0	0	0	0	1	9.8	-9		0.4	0	0	0	0	0	0
37	94					26	83	0.2		164	46	36.5	102	59	72	2.61	0	21	0	1	0	1	0	1	0	-8.4	4.8	0	0.2	0	0	0	0	0	0
30	254					29	112	0.3		148	57	36.7	86	54	65	0.96	1	35	0	0	0	1	0	1	1	-3.75	-14	15	-0.3	0	0	0	0	0	0
24	338									108	27	36.1	114	44	64	0.62	1	21	0	0	0	0	0	0	0	10	7.666666667	6	0	0	0	0	0	0	0
24	225									140	20	36.7	60	36	48	0.48	1	21	0	1	1	1	0	1	0	24.66666667	15.85714286			0	0	0	0	0	0
39	51									150	45	36.6	91	45	50	3.12	0	21	0	1	0	1	0	0	0	16.8	12.2		-0.2	0	0	1	0	0	0
36	159									134	46	37	111	61	75	2.21	0	21	0	0	0	0	0	0	0	24.5	-0.666666667		-0.5	0	0	1	0	0	0
23	267	7.9	9.9	0		22	75	0.2	207	120	46	36.1	116	60		0.45	0	21	0	0	0	0	1	1	1	15	15		0.6	0	0	1	0	0	0
32	43	4.8	8.2	0		25	70	0.3	398	146	64	36.5	75	38	50	0.74	0	21	1	0	0	0	0	0	0	4.2	9	-2	0.3	0	0	1	0	0	0
35	33	12.4	9.4	0		27	83	0.3	173	142	49	36.8	82	40	53	2.92	1	28	0	0	0	0	0	0	1	10.6	-1.2	-1	0	0	0	1	0	0	0
36	7									162	74	37.1	54	46	53	3.49	0	21	0	1	0	0	0	0	0	-6	-24.6		-0.8	0	0	1	0	0	0
34	191	15.1	11.8	0		31	95	0.3	475	144	55	36.8	84	59	68	2.66	0	21	0	1	0	0	1	0	1	-4.8	2.6	-18	0	0	0	1	0	0	0
34	229									104	21	36.9	89	52	63	2.1	0	21	0	0	0	0	0	0	0	26.5	14.16666667	0	0.1	0	0	0	0	0	0
35	38									125	50	37.1	101	45		4.39	0	21	0	0	0	0	0	0	0	-1	-6		-0.6	0	0	0	0	0	0
30	52									153	56	36.9	111	44		1.53	0	21	0	0	0	0	0	0	0	21	4		0.1	0	0	0	0	0	0
33	215	6.4	9.7	0		22	50	0.2	78	120	40	36.6	84	41		2.32	0	21	0	0	0	0	0	0	1	24	10		0.7	0	0	1	0	0	0
34	74									168	50	36.4	85	43	59	2.69	1	23	0	0	0	0	0	1	0	4.5	5	12	1.05	0	0	1	0	0	0
27	154									142	49	36.3	88	37	57	1.13	0	21	0	0	0	0	0	0	1	7	3.75	-2	0.4	0	0	1	0	0	0
36	13	18.9	15.9	0		23	78	0.3	455	151	35	36.5	65	36	43	2.66	0	21	0	0	0	0	1	0	1	5	-5	0	0	0	0	1	0	0	0
28	113									164	41	36.9	75	40	51	0.62	1	21	0	0	0	0	0	0	0	-2	-12.8		-0.2	0	0	1	0	0	0
39	235									150	67	36.3	107	57	76	2.78	0	21	0	1	0	1	0	0	1	-7.333333333	-6.666666667	0	0.1	0	0	1	0	0	0
29	57	6.9	8.5	0		26	75	0.3	318	156	51	36.7	70	38	53	1.05	0	21	1	1	0	0	0	0	0	-1	4.75	0	0.1	0	0	0	0	0	0
32	179					35	128	0.2		142	49	36.8	68	40	56	2.01	0	21	0	0	0	0	1	0	0	11.6	8.2	7	0.4	0	0	0	0	0	0
36	88	18.9	10.1	0		27	80	0.2	398	150	60	36.8	117	56	83	2.61	0	21	0	0	0	0	0	0	1	10	-4.75		-0.2	0	0	1	0	0	0
35	67									112	31	36.6	99	42	60	1.98	0	21	0	0	0	0	0	0	0	24.8	-3.4		0	0	0	1	0	0	0
36	12				7.34					170	41	36.8	57	36	44	2.01	1	21	0	1	0	1	0	0	0	-8	7.571428571	0	0	0	1	1	0	0	0
25	254	9.9	10.2	0		32	93	0.2	236	110	24	36.5	81	56	63	0.74	1	35	0	1	0	0	0	1	0	25.16666667	12.5	-5.333333333	0.4	0	0	1	0	0	0
33	49					31	89	0.2		156	81	36.5	85	55	71	2.52	0	21	0	1	0	0	1	0	0	-8.4	-33.6	-12.5	0.05	0	0	0	0	0	0
38	7									140	53	36.3	84	48	55	2.72	0	21	0	0	0	0	0	0	0	8	19	6	0.5	0	0	0	0	0	0
27	172									112	37	36.9	91	39	59	0.54	1	30	0	0	0	0	0	1	0	16.25	4.25	-8	0.1	0	0	0	0	0	0
24	273									134	59	36.5	80	33	50	0.62	0	21	0	1	0	0	0	0	1	-3.666666667	15.66666667	0	0	0	0	0	0	0	0
24	180									145	52	36.6	84	51		0.74	0	21	0	0	0	0	0	1	1	0	0		0	0	0	0	0	0	0
39	138	22.9	12.1	0					871	174	71	36.7	100	64	71	3.28	0	21	0	0	0	1	0	0	0	-28.4	-24		-0.2	0	0	0	0	0	0
38	51									140	40	36.5	85	41	65	3.06	0	21	0	1	0	1	1	0	0	-10.5	2		0.2	0	0	0	0	0	0
27	49									166	25	36.8	85	59	65	0.96	0	21	0	0	0	0	0	0	0	-10.4	29.4	-7	-0.4	0	0	0	0	0	0
33	43									172	32	36.7	88	46	58	1.7	0	21	1	0	0	0	0	0	0	-16.8	-2.2		0.3	0	0	0	0	0	0
27	98									138	50	36.7	89	47	62	1.01	0	21	0	0	0	0	0	1	0	18	10.8	-15	-0.1	0	0	0	0	0	0
27	40									156	20	37.1	66	34	46	1.19	0	21	0	0	0	0	0	0	0	12.2	16.6	0	0	0	0	0	0	0	0
35	85									174	41	36.5	113	71	89	1.67	0	21	0	0	0	1	0	0	1	-31.75	7.25	-25	0.1	0	0	1	0	0	0
29	71									200	41	36.9	87	40	5	1.64	0	21	0	1	0	1	0	1	1	-24.5	7.75	0	-0.2	0	0	0	0	0	0
33	54									154	48	36.6	61	37	50	1.36	0	21	0	1	0	0	0	0	0	12.5	9.25			0	0	0	0	0	0
39	45									168	59	36.8	92	49	74	3.29	0	21	0	0	0	0	0	0	0	-29	-3.5	0	0	0	0	0	0	0	0
30	74									146	22	36.8	80	60	70	1.3	0	21	1	1	1	0	0	1	0	15.6	12.4		0.05	0	0	0	0	0	0
28	206									136	29	36.7	83	43	62	1.05	1	26	0	1	0	0	0	1	0	12	7	21	0	0	0	1	0	0	0
29	221									154	64	37	99	48	61	0.68	0	21	0	1	0	0	0	1	0	-31.8	-1.5	6	-0.6	0	0	0	0	0	0
36	174									164	45	36	84	46	66	3.37	0	21	0	0	1	0	0	1	0	0	22	-10	0.5	0	0	0	0	0	0
40	16					23	89	0.3		150	44	37.2	71	42	54	3.35	0	21	0	1	0	0	0	0	0	-9	-13	4.5	-0.35	0	0	0	0	0	0
33	25					27	90	1.1		150	54	36.7	77	52	63	2.52	0	21	1	1	0	0	0	0	0	-10.4	5.2	12	-0.05	0	0	0	0	0	0
24	215									110	27	36	91	45	66	0.62	1	32	0	0	0	0	0	0	0	10	4.2	-6	0.8	0	0	1	0	0	0
35	193									152	56	37.2	107	71		1.47	0	21	0	0	0	0	0	0	0	-10	-4		-0.6	0	0	1	0	0	0
25	46	6.3	9.7	0.041666667					207	145		36.6	61	30	35	0.62	1	31	1	0	0	0	0	1	0	9.333333333			0.3	0	0	0	0	0	0
35	19					26	78	0.2		144	63	37	67	30	47	2.5	0	21	0	0	0	0	0	0	0	9.8	-16.6	18.5	0.15	0	0	1	0	0	0
37	29									140	44	36.8	77	38		4.37	0	21	0	0	0	0	1	0	0	0	0		0.4	0	0	1	0	0	0
25	118									142	51	36.6	101	52	65	0.57	0	21	0	0	0	0	0	1	0	12.8	3	2	-0.4	0	0	0	0	0	0
34	118									128	55	36.6	89	53	69	2.13	0	21	0	1	0	0	0	0	0	26.14285714	6.857142857	0	-0.2	0	0	0	0	0	0
26	128									160	45	36.7	79	51	61	0.88	0	21	0	0	0	0	0	0	0	-14	-6.6		0	0	0	0	0	0	0
35	101	12	11	0		23	88	0.2	344	128	23	36.8	90	49	64	2.75	0	21	0	1	0	0	0	0	0	23	16.5	-5	-0.2	0	0	1	0	0	0
30	301									115	44	36.9	100	60		1.5	0	21	0	0	0	0	0	0	0	0	0		0	0	0	0	0	0	0
24	147	15	9.4			28	49	0.3	464	160	49	36.6	92	58	71	0.68	0	21	0	0	1	0	0	0	1	-16.8	-12.2	0	0.4	0	0	0	0	0	0
25	88					30	75	0.2		146	86	36.4	77	34	47	0.77	1	21	1	0	0	0	1	1	0	-9.333333333	-26.16666667		0.4	0	0	1	0	0	0
29	148									173	89	36.5	88	56	74	0.85	0	21	0	0	0	0	0	0	1	-30.2	-33.4		0.7	0	0	0	0	0	0
34	42									170	64	36.9	85	34		1.96	0	21	0	0	0	0	0	0	0	-12	-24		0.3	0	0	0	0	0	0
29	189	3.1	9.3	0		32	86	0.4	49	98		36.5	96	58	75	0.51	1	36	0	1	0	0	0	1	1	-0.4			-0.15	0	0	1	0	0	0
28	118									140	38	36.7	98	47	74	0.65	0	21	0	0	0	0	0	0	1	10	11		0	0	0	0	0	0	0
32	236	10.9	9.2	0	7.46	43	98	0.3	248	164	46	37.2	83	43	53	1.19	1	21	0	1	0	0	1	0	0	0.4	12.2	-3.333333333	-0.5	0	0	1	0	0	0
27	112									136	62	36.9	91	45	65	1.02	1	21	0	0	0	1	0	0	0	8.333333333	5.666666667	-4	-0.2	0	0	1	0	0	0
23	191									155	54	36.8	83	43		0.6	0	21	1	0	1	0	0	1	0	-11.5	-2.5		-0.1	0	0	0	0	0	0
35	49									136	49	36.4	85	48	66	1.76	0	21	0	1	0	0	1	0	0	15.2	-0.4			0	0	0	0	0	0
35	117					26	79	0.2		119	34	36.5	88	57		2.82	0	21	0	0	0	0	0	0	1	24	0		-0.1	0	0	1	0	0	0
34	153					28	87	0.2		162	48	35.8	86	51	58	1.05	0	21	0	0	0	0	0	0	0	-7.5	11	1	0.6	0	0	0	0	0	0
40	13	22.7	11.7	0		31	82	0.3	493	151	56	37.1	71	38	48	3.88	1	21	0	1	0	1	0	0	0	-3	-2.75	10	-0.6	0	0	0	0	0	0
36	199									116	39	36.3	95	67	64	1.7	0	21	0	0	0	0	1	1	0	17.6	-5.6	8	-0.9	0	0	0	0	0	0
26	28	12.5	9.4	0.038461538		33	104	0.4	208	152	48	36.6	54	31	40	0.91	1	23	0	1	0	0	0	0	0	-1.142857143	13	-7	-0.05	0	0	1	0	0	0
36	117		9.9			17	74	0.2		120	40	37	86	35		3.04	0	21	0	0	0	0	0	0	0	20	2		-0.1	0	0	1	0	0	0
31	131									160	44	36.8	91	48	64	1.98	1	30	0	0	0	0	0	1	1	-5.6	-5.2	-1	-0.1	0	0	1	0	0	0
33	28									160	43	37.3	63	36	41	2.5	0	21	0	0	0	0	0	0	0	-1.666666667	6.166666667			0	0	0	0	0	0
24	218					26	124	0.2		150	75	36.8	96	55	68	0.65	0	21	0	0	0	0	0	1	0	12.83333333	-4.166666667	-3	0.2	0	0	1	0	0	0
31	117	12.2	11.4	0		23	80	0.2	69	168	40	36.7	81	39	56	2.3	1	21	0	1	0	0	0	1	0	-3.142857143	7.571428571	6	-0.3	0	0	1	0	0	0
40	24									146	48	36.6	81	46	61	3.88	0	21	0	0	0	1	0	0	0	3.2	-1.2		0.3	0	0	0	0	0	0
25	236									132	49	36.2	115	58	81	0.71	1	21	0	0	0	0	0	1	0	42.66666667	7	-16	0.4	0	0	0	0	0	0
35	9	15.8	14	0.070941337		27	79	0.6	311	156	70	36.8	62	28	41	3.09	0	21	0	1	0	0	0	0	0	-4.4	-18.6	-6	-0.3	0	0	1	1	0	0
29	261									100	52	36.2	93	46	67	1.53	1	21	0	1	1	0	0	0	1	9	1.5	13	0	0	0	0	0	0	0
26	335									132	24	36	101	71	79	0.79	1	30	0	0	0	0	0	0	0	13.6	7.2	-13	0.2	0	0	0	0	0	0
38	86									132	52	36	92	61		2.89	0	21	0	0	1	0	0	0	0	29	2		1.1	0	0	0	0	0	0
39	251									118	34	36.5	98	59	72	3.28	0	21	0	0	0	1	0	0	0	22.4	10	0	0.8	0	0	0	0	0	0
34	35	7.1	11.8	0		24	70	0.2	197	120	51	36.5	56	30	41	1.48	0	21	0	1	0	0	0	0	0	23.66666667	1.166666667	27	0	0	0	1	0	0	0
34	204									60	32	36.2	79	35	50	2.5	0	21	0	1	0	0	0	0	1	10.66666667	19.33333333	5	0.2	0	0	0	0	0	0
37	71									124	49	36.6	101	77	82	3.49	0	21	0	0	0	1	0	0	0	14	14	-12	0.3	0	0	0	0	0	0
34	76	10.4	10.4	0		25	88	0.3	188	174	38	36.9	102	54	80	2.1	0	21	0	0	0	0	0	0	0	-32.5	-0.5	0	-0.5	0	0	0	0	0	0
35	40									184	81	36.6	81	41	56	2.3	0	21	0	1	0	0	0	0	0	-51.5	-41.75	-2	0.25	0	0	0	0	0	0
39	235									80	36	36.1	100	58		3.06	0	21	0	0	0	0	0	0	0	15	4		0	0	0	0	0	0	0
27	169					35	96	0.2		174	49	36.9	72	33	50	0.4	1	56	0	1	0	0	0	1	0	-31.42857143	-10		0.6	0	0	1	0	0	1
26	149									154	32	36.6	91	56	73	0.99	0	21	1	1	0	0	0	1	0	6.666666667	26.66666667	-20	1.1	0	0	0	0	0	0
27	182									136	63	36.5	90	55	64	0.91	0	21	1	0	0	0	0	1	0	17.5	-14	0	0.1	0	0	0	0	0	0
23	199					31	94	0.2		147	58	36.5	90	57	67	0.45	1	21	1	0	0	0	1	1	1	-14.6	-18.6		0.4	0	0	1	0	0	0
25	110									144	42	36.7	95	56	68	0.77	0	21	0	0	0	0	1	1	0	-4	10.2	0	-0.7	0	0	0	0	0	0
40	39	6.8	9.5	0		24	81	0.2	374	153	43	36.7	82	45	66	3.88	0	21	0	0	0	0	0	0	0	-5	2.4	0	-0.1	0	0	0	0	0	0
28	116									164	74	36.6	95	52	66	0.96	1	23	0	0	0	0	0	1	0	-12.33333333	-11.66666667	3	0.5	0	0	0	0	0	0
37	68									150	45	36.6	93	57	76	2.64	0	21	0	1	0	1	0	1	0	-1.6	3.6		0	0	0	0	0	0	0
24	178									142	39	36.9	98	66	77	0.68	0	21	0	0	1	0	0	0	1	-4.8	8.6		-0.5	0	0	0	0	0	0
31	176	14.3	12.4	0	7.39	31	119	0.3	302	159	54	36.9	85	34	52	1.33	1	21	0	0	0	0	0	1	0	-4.166666667	-6.833333333		-0.1	0	0	1	0	0	0
24	189									148	56	36.3	90	45	71	0.48	0	21	0	0	1	1	0	1	0	18.5	8.666666667		0	0	0	0	0	0	0
39	198	11.8	12	0		22	78	0.2	300	180	51	36.8	95	63	75	2.78	0	21	0	0	0	1	0	0	1	-29	9.75	0	-0.2	0	0	1	0	0	0
37	144									163	43	36.5	97	43	56	2.89	0	21	1	1	0	0	1	0	0	-9	7.666666667	24	0	0	0	0	0	0	0
32	145	8.9	10.6	0		23	60	0.2	351	140	72	36.4	81	40	55	2.64	0	21	0	0	0	0	0	0	0	5	-22		0.65	0	0	0	0	0	0
34	162									86	43	36.6	76	53	61	2.69	1	36	1	0	0	0	0	1	0	4.428571429	0.428571429	0	0	0	0	1	0	0	0
26	267					39	95	0.2		146	28	36.1	85	63	69	0.62	1	27	0	0	1	0	0	1	0	-16	7.5		0.4	0	0	0	0	0	0
39	83									148	44	37.3	99	40		2.92	0	21	0	0	0	0	0	0	0	-22	0		-0.2	0	0	0	0	0	0
33	30	13.3	10.5	0		28	78	0.2	392	146	40	36.8	77	39		2.13	0	21	0	1	0	0	0	0	0	-4	16		0.2	0	0	0	0	0	0
27	231	10.5	11.5	0		30	98	0.3	182	138	54	36.5	73	63	68	0.65	0	21	0	0	0	0	0	0	1	-21.8	1	-6	0	0	0	0	0	0	0
39	21									174	54	36.8	90	63		2.69	0	21	0	0	0	0	0	0	0	-14	-12		0.3	0	0	0	0	0	0
30	87									158	77	36.5	86	45	54	1.56	1	21	1	1	0	0	0	0	0	-0.2	-27.2			0	0	0	0	0	0
39	70					26	102	0.2		140	42	37	104	51	63	3.54	0	21	0	1	0	1	0	0	0	18.8	4.6		-0.8	0	0	0	0	0	0
28	73									152	68	36.5	65	28	42	0.91	0	21	0	0	1	0	0	0	0	14.5	4.75		0.8	0	0	0	0	0	0
39	26									168	48	36.8	78	42	50	3.88	0	21	0	0	0	0	0	0	0	1.5	-4.25	0	0	0	0	1	0	0	0
37	112									154	53	36.4	88	53	67	2.86	0	21	0	0	0	0	1	0	0	-7.833333333	-8.333333333	-16	0	0	0	0	0	0	0
40	101	8.2	14.6	0		27	75	0.2	283	122	56	36.4	96	60	77	3.85	0	21	0	0	0	0	0	0	0	-21.6	-14.4	20		0	0	1	0	0	0
27	52									170	65	36.5	78	44	67	0.82	1	35	0	1	0	0	0	0	0	-14	-7.75	-18	0	0	0	1	0	0	0
37	54	10.5	9.7	0		24	76	0.3	515	138	35	36.4	78	30	45	3	0	21	0	1	0	0	0	0	0	1.4	5.2	17	0	0	0	0	0	0	0
23	118									112	52	36.6	87	41	54	0.65	0	21	1	1	0	0	0	1	1	31.25	-5.5	7	0.2	0	0	0	0	0	0
25	271									146	48	36.5	92	72	80	0.4	1	39.9	0	0	1	0	0	1	1	-8	2	-21	-0.3	0	0	0	0	0	0
39	98									156	56	36.6	77	35	52	4.05	1	21	0	1	0	0	0	0	0	-20.2	-19	0	-0.1	0	0	1	0	0	0
34	100									140	45	36.6	86	40	57	2.6	0	21	0	0	0	1	0	0	0	9.2	6.2			0	0	0	0	0	0
33	19									154	35	37	86	44	60	1.47	1	21	0	1	0	0	0	0	0	13.66666667	12.66666667	-17	-0.1	0	0	1	0	0	0
31	122									164	50	36.9	83	41	61	0.91	1	21	0	0	0	0	0	1	0	-10.4	-3.8	-3	-0.5	0	0	0	0	0	0
37	30					24	79	0.2		168	54	36.5	83	50	64	1.98	0	21	0	1	0	0	0	0	0	5	22.25	-11	0.9	0	0	1	0	0	0
36	173									154	36	37.2	83	55	67	2.21	0	21	0	0	0	0	0	0	0	-15.6	3.2	0	-0.1	0	0	1	0	0	0
30	50	15.3	10.6	0		28	90	0.2	400	180	110	37.1	78	55	61	0.94	0	21	0	0	0	0	0	1	0	-7.4	-33	-5	-0.1	0	0	1	0	0	0
24	56	16.3	11.5	0.039671683		36	59	0.2	153	160	57	37	66	34	45	0.68	1	21	0	0	1	0	0	0	1	-8.4	-6	10	0.2	0	0	1	0	0	0
31	43									116	42	36.5	59	27	38	0.6	1	21	0	0	0	0	0	0	1	41.33333333	15.83333333			0	0	1	0	0	0
24	159	7.8	10.9	0		34	99	0.2	76	170	47	36.4	79	37	55	0.71	1	39	0	1	1	0	0	0	0	11.57142857	-22.5	1.25	-0.05	0	0	1	0	0	0
37	156									106	30	36.1	79	56	63	2.64	1	21	0	0	0	0	0	0	0	22	8.333333333	2	-0.1	0	0	0	0	0	0
30	27									144	72	36.5	75	40	54	1.87	0	21	1	0	0	0	0	0	0	6	-9.5	9	0.3	0	0	0	0	0	0
24	177									144	50	36.4	86	41	59	0.48	0	21	0	1	1	1	0	1	0	-3.5	4	0	0.55	0	0	0	0	0	0
34	182									144	52	36.3	92	42	66	1.05	0	21	0	1	0	0	0	0	0	13.2	-1.6		0	0	0	0	0	0	0
39	44		11.8							162	42	37	114	66		4.93	0	21	0	0	0	0	1	0	0	-22.5	-9.5		-0.3	0	0	0	0	0	0
35	26									154	30	36.9	79	40	58	2.75	0	21	0	1	0	0	0	0	0	13.4	1.8	9	0.2	0	0	1	0	0	0
38	102	15.7	9.1	0					859	144	74	37.2	113	65	87	3.43	0	21	0	1	0	1	0	0	0	-6	-7		0	0	0	0	0	0	0
26	132									154	56	36.5	76	38		0.88	0	21	0	0	0	0	0	0	1	10	-4		-0.3	0	0	0	0	0	0
40	18									110	34	36.6	94	52	67	3.52	0	21	0	1	0	0	0	0	0	20.8	1.4	-8	0.25	0	0	0	0	0	0
41	19									155	36	37	68	48		2.61	0	21	0	0	0	0	0	0	0	3	10		0.1	0	0	1	0	0	0
29	135									148	60	36.4	64	32	47	0.85	0	21	0	0	0	0	0	0	0	-2	-10	0	-0.15	0	0	0	0	0	0
38	85									160	49	36.6	95	56	76	3.06	0	21	0	1	0	1	0	0	0	8	-3.4	0	-0.2	0	0	0	0	0	0
24	140					28	78	0.1		160	39	36.6	72	36	54	0.6	1	21	1	0	0	0	0	1	0	3	-9.5	0	0	0	0	0	0	0	0
24	133									152	54	36.8	86	44	55	0.57	1	23	0	0	0	0	0	1	1	8	3.666666667		-0.2	0	0	1	0	0	0
24	101	10.6	8.6	0.096153846		29	75	0.3	281	130	37	36.7	87	50	61	0.65	1	33	0	0	0	0	0	0	0	15.5	8.666666667		0.3	0	0	0	0	0	0
24	122									140	66	36.5	95	43	63	0.65	0	21	0	0	0	0	0	1	0	4.4	-22.2	0	-0.2	0	0	0	0	0	0
39	209	24.4	12.2	0					705	140	37	36.7	83	47	59	3.28	0	21	0	0	0	1	0	0	0	24	10.4	0	-0.1	0	0	0	0	0	0
38	299					29	80	0.2		144	52	36.7	127	88	103	2.81	1		0	0	0	1	1	1	1	12.66666667	-1.666666667		-0.4	0	0	1	0	0	0
29	87	12.2	10.7	0		24	87	0.2	199	114	59	37.1	99	62	68	0.85	1	21	0	0	0	0	0	0	1	19.6	-11.6		0.3	0	0	1	0	0	0
25	96	4.7	8.1	0		25	72	0.2	119	154	67	36.8	85	55	60	0.74	0	21	0	0	0	0	0	0	1	3.25	-15	0	0	0	0	1	0	0	0
31	52					25	135	0.2		162	50	36.7	81	42	55	1.98	1	23	0	0	0	0	0	1	1	-2.4	-7.8		0.5	0	0	1	0	0	0
32	52									136	50	36.5	92	64	85	0.62	0	21	0	1	0	0	0	0	0	-3.6	-5.4	0	0.3	0	0	0	0	0	0
32	334									104	34	36.2	97	51	66	1.39	1	21	0	0	0	0	0	0	0	4	0	-1	0.3	0	0	0	0	0	0
27	153									166	85	36.6	103	45	56	1.05	0	21	0	0	0	0	0	1	0	-32	-44		-0.3	0	0	0	0	0	0
39	152									112	30	36	78	43		4.42	0	21	0	1	0	0	0	0	1	19	4		0.9	0	0	1	0	0	0
35	21	23.3	11.8	0	7.37	27	81	0.3	298	164	75	37.2	80	38	55	3.01	1	24	0	1	0	1	0	0	0	-27.33333333	-32.83333333	0.25	0	0	0	1	0	0	0
23	130									154	52	36.6	89	49	60	0.51	1	35	0	0	0	0	0	1	1	10.2	7.6	11	0.2	0	0	1	0	0	0
28	213									116	55	36.1	81	52	60	0.68	1	21	0	0	0	0	0	1	0	16.57142857	8.428571429		0.7	0	0	1	0	0	0
27	243	13.5	10.1	0		30	95	0.2	233	108	20	37	75	47	60	0.65	1	21	0	1	0	0	1	1	0	0.4	9	0	-0.8	0	0	1	0	0	0
30	343									114	39	36.2	101	70	80	0.96	1	21	0	0	0	1	0	1	1	12.66666667	10	-21	0.2	0	0	0	0	0	0
24	69	7.9	9.3	0	7.39	37	80	0.4	254	165	40	37	67	38	57	0.71	1	29	0	0	1	0	0	0	1	-26.42857143	-1.714285714	0	0	0	0	1	0	0	0
37	42									118	30	36.5	107	45		4.37	0	21	0	0	0	0	1	0	0	12	6		-0.1	0	0	1	0	0	0
23	319	11.3	10.8	0		23	82	0.4	218	152	46	36	91	40	63	0.54	1	21	0	1	0	0	0	1	1	-28.8	-5.2	0	0.3	0	0	1	0	0	0
34	49									109	48	37	83	54		3.29	0	21	0	0	0	0	0	0	0	0	0		0	0	0	1	0	0	0
30	192					29	92	0.2		150	73	36.6	85	38	57	1.56	0	21	0	1	0	0	0	0	0	-5.833333333	-13	6	-0.2	0	0	0	0	0	0
24	230									140	63	36.7	103	43	65	0.65	0	21	0	0	0	0	0	1	0	-11	-14.5		-0.3	0	0	0	0	0	0
32	20	9.8	12.2	0					284	180	46	36.7	82	44	55	2.04	0	21	1	0	0	0	1	0	0	-17.5	9.25	7.5	-0.25	0	0	0	0	0	0
24	154									156	60	36.5	90	55		0.74	0	21	1	0	0	0	0	1	1	-19	-16		0	0	0	0	0	0	0
32	92									154	42	36.7	96	55	71	1.56	0	21	0	0	1	0	0	0	1	-6	-0.2		-0.2	0	0	0	0	0	0
34	79									150	43	36.4	78	40	53	1.96	0	21	0	0	0	0	0	0	0	20	7.25			0	0	0	0	0	0
32	139									126	54	36.5	72	37	52	1.81	0	21	0	0	0	0	0	0	1	9.5	8	3	0.4	0	0	1	0	0	0
29	184									174	50	36.5	83	49	69	1.62	1	42	0	0	0	0	0	1	0	-4.2	-0.2	-13	0.6	0	0	1	0	0	1
38	70					25	89	0.2		124	23	36.9	94	54	66	3.43	0	21	0	1	0	1	0	0	0	16	14.6	0	0	0	0	0	0	0	0
33	17									150	31	36.9	74	39	54	2.27	0	21	0	1	0	1	0	0	0	10	14.25	0	0	0	0	0	0	0	0
38	39	24.4	10.9	0		29	105	0.2	548	139	48	36.3	79	48	59	3.43	1	21	0	0	0	1	0	0	0	17	9.6	5	0.9	0	0	1	0	0	0
33	60	19.8	8.5	0		20	82	0.3	340	185	56	36.7	98	43	66	1.47	0	21	0	1	0	0	0	0	0	-29.5	6.75	-7	0	0	0	1	0	0	0
37	98	5.9	11.3	0.074626866	7.37	39	112	0.3	48	122	31	36.6				2.78	1	30	0	1	0	0	0	0	1	50.16666667	0.333333333		0.975	0	0	1	0	0	0
30	31	12.1	8.5	0.125					620	191	40	36.7	68	33	46	1.5	0	21	0	1	0	0	0	0	0	-20.6	-5.2	12	0.2	0	0	0	0	0	0
36	48									166	40	37	90	64		4.37	0	21	0	0	0	0	0	0	0	-29.5	0		0	0	0	1	0	0	0
27	196									128	33	36.5	107	51	71	0.71	1	28	0	0	0	0	0	1	0	11.6	-1.6	-2	0	0	0	1	0	0	0
33	112									128	28	36.6	82	40	57	2.21	0	21	0	1	0	0	0	0	1	-2.75	3.5	0	0	0	0	1	0	0	0
40	231	7.4	11.3	0		35	73	0.2	206	124	71	36.2	91	57	66	2.81	1	31	0	0	0	1	1	1	1	10.66666667	-30.83333333	0	0.3	0	0	0	0	0	0
33	4					25	80	0.5		146	54	36.4	63	39	50	2.58	0	21	0	0	0	0	0	0	0	-4	-5	0	0	0	0	0	0	0	0
27	207									126	48	36.4	99	42		1.05	0	21	0	0	0	0	0	1	0	-12	0		-0.3	0	0	0	0	0	0
24	73					26	88	0.3		154	58	36.6	44	28	37	0.68	1	21	0	0	1	0	0	0	1	2.142857143	-2.714285714	2	0.6	0	0	1	0	0	0
31	79									174	66	36.9	83	44	70	0.94	0	21	0	0	0	0	0	0	1	-32.4	-4.8	-5	-0.2	0	0	0	0	0	0
35	62					24	80	0.2		139	48	36.7	93	46		2.82	0	21	0	0	0	0	0	0	1	9	4		0.1	0	0	1	0	0	0
34	63									166	42	36.6	92	50	65	2.71	1	21	0	1	0	0	0	0	1	-13.2	26.8	9	0	0	0	1	0	0	0
23	243									160	37	36.8	88	39	44	0.6	0	21	0	0	1	0	0	1	0	-17.2	12.6		0	0	0	0	0	0	0
34	105									138	43	36.6	95	44	65	3.83	0	21	0	1	0	0	0	0	1	-11.6	-11.4	-20	-0.1	0	0	1	0	0	0
34	238									102	57	37.3	84	41	59	2.69	1	38	0	1	0	0	0	1	0	5.4	-10.8	7	-0.6	0	0	0	0	0	0
32	203									124	37	36.5	85	47	65	1.39	0	21	0	1	0	0	0	0	0	16.5	19.5	4	0	0	0	0	0	0	0
39	72					31	102	0.1		160	51	37.4	84	45	56	2.89	0	21	0	1	0	1	0	0	0	4	-5.25	29	0	0	0	1	0	0	0
37	189									96	19	36.2	77	35	47	1.73	1	58	0	1	0	1	1	0	1	25.83333333	14.66666667	0	0.45	0	0	1	0	0	1
23	151									140	29	36.7	73	59	66	0.71	0	21	0	0	1	0	0	1	0	14	27.4	-10	-0.1	0	0	0	0	0	0
24	183									162	70	36.6	78	48	62	0.61	0	21	0	1	1	0	0	0	0	-32.2	-9.8		0	0	0	0	0	0	0
34	59									153	50	36.8	93	44	66	2.6	0	21	0	0	0	1	0	0	0	8	13.4	0	-0.2	0	0	1	0	0	0
30	254	13.1	7.4	0		28	107	0.9	342	136	30	36.1	77	37	50	2.04	1	55	0	0	0	0	1	1	0	2.4	8.2	-9	-0.1	0	0	1	0	0	1
34	130									146	23	36.6	69	40	62	1.96	0	21	0	0	0	0	0	0	0	10.5	24.5	-5	0.4	0	0	0	0	0	0
37	59									162	32	36.9	91	41	62	3.4	0	21	0	1	0	1	0	0	0	-3	16.75	-12	0.1	0	0	0	0	0	0
40	110					35	83	0.3		113	60	36.2	84	55	60	2.35	0	21	0	1	0	0	1	0	0	19.57142857	-0.142857143	0.5	0.3	0	0	0	0	0	0
28	45									170	33	37.3	66	40	49	0.6	0	21	0	1	0	0	0	0	0	-28.66666667	22.33333333		0	0	0	0	0	0	0
36	194									122	35	36.3				2.21	0	21	0	0	0	0	0	0	0	-3.5	-4		0.5	0	0	0	0	0	0
37	113									131	50	36.5	92	48		2.07	0	21	0	1	0	0	1	0	0	-8	-13.25		0	0	0	0	0	0	0
28	93					23	78	0.2		151	79	36.7	95	66	72	0.85	0	21	0	0	0	0	0	0	1	13.4	-0.6	0.333333333	0.5	0	0	0	0	0	0
28	174									172	58	36.6	97	48	61	0.62	0	21	0	1	0	0	0	0	0	2	-3.4	0	0	0	0	0	0	0	0
25	174									178	50	36.9	124	69	91	0.74	1	21	0	0	0	0	0	1	0	-17.33333333	12		-0.8	0	0	0	0	0	0
35	17									150	48	37	80	39		2.64	0	21	0	1	1	0	0	0	0	2.5	-18		-0.2	0	0	0	0	0	0
30	25									166	72	36.7	64	22	33	1.53	0	21	1	0	0	0	0	0	0	-4	-8.5	0	0	0	0	0	0	0	0
27	359									150	46	36.7	115	70		1.02	0	21	0	0	0	1	0	1	0	-9.333333333	-1.333333333		0	0	0	0	0	0	0
34	30									130	51	36.5	69	41	58	2.13	1	21	0	0	0	0	0	0	0	21.2	15.6		0	0	0	0	0	0	0
35	17									164	60	36.8	77	40	46	2.52	0	21	0	0	0	0	0	0	0	-9.2	-12.2	16	-0.1	0	0	0	0	0	0
32	15									163	35	36.7	85	44	62	2.03	0	21	1	0	0	0	0	0	0	0.25	4.5		0.15	0	0	0	0	0	0
32	41					26	83	0.3		134	21	36.5	78	35	53	1.56	0	21	0	0	1	0	0	0	1	-4	10.75	0	0.1	0	0	0	0	0	0
34	77					21	89	0.2		160	45	36.9	76	48	68	1.5	0	21	0	0	0	0	0	0	1	-3.5	11.25	-7	0.1	0	0	1	0	0	0
26	52									178	41	36.5	70	34	44	0.77	0	21	0	0	0	0	0	0	1	-2.8	11.6	0	0	0	0	1	0	0	0
33	69					19	83	0.2		170	46	36.8	109	51	81	2.21	0	21	0	1	0	0	0	0	1	-17	-1.166666667		0.3	0	0	1	0	0	0
24	149									164	52	37.2	85	68	73	0.61	0	21	0	0	1	0	0	0	0	-17.2	3.8	0	-0.6	0	0	0	0	0	0
27	311									136	40	36.4	103	58		1.02	0	21	0	0	0	1	0	1	0	-8	0		0	0	0	0	0	0	0
28	264									121	14	36.8	74	35	49	1.02	1	27	0	0	1	0	0	1	0	25	26.6	0	0	0	0	1	0	0	0
38	40	12.5	11.1	0		26	73	0.2	592	152	71	36.8	83	47	55	2.61	0	21	0	1	1	0	0	0	0	-5.5	-10.5			0	0	0	0	0	0
25	67									164	96	37.1	71	31	46	0.71	0	21	0	0	0	0	0	0	0	-1.2	-40.2		-7.11E-15	0	0	0	0	0	0
30	38	13.5	11	0.147540984	7.31	31	88	0.3	209	148	45	36.5	65	44	49	2.04	1	25	1	1	0	0	0	1	0	4.666666667	7	0	0.6	0	0	1	0	0	0
31	77									168	48	37	87	37		0.96	0	21	0	0	0	0	0	0	1	-36	0		0.2	0	0	0	0	0	0
40	131					35	89	0.2		152	50	36.7	81	44	57	3.85	0	21	1	0	0	0	0	0	0	-1.5	-11.5	0	0	0	0	0	0	0	0
34	155									165	48	36.6	94	38		1.96	0	21	0	0	0	0	0	0	0	-21	-11		0.4	0	0	0	0	0	0
23	360					19	83	0.4		140	47	36.5	106	49	66	0.54	1	21	0	0	0	0	0	1	1	-9.428571429	-4.285714286	0	0	0	0	1	0	0	0
38	37									176	45	37.2	106	69	87	3.01	0	21	0	1	0	1	0	0	0	-4.8	-2.2		-0.3	0	0	1	0	0	0
30	129									154	48	36.6	113	66	83	0.94	1	21	0	0	0	0	0	1	0	-0.5	0.333333333	-25	-0.05	0	0	0	0	0	0
37	320	8	7.7	0		23	91	0.2	52	138	44	36.7	85	43		3.2	0	21	0	0	0	0	0	0	1	8	5		0.1	0	0	1	0	0	0
24	140	9.9	9.4			30	83	0.2	267	150	41	36	93	53	64	0.85	1	42	0	0	0	0	0	1	0	2.2	8.2	0	0.7	0	0	0	0	0	1
24	35	11.9	13.5	0		26	82	0.4	115	148		36.8	54	31	40	0.52	1	42	0	0	1	0	0	0	0	-1.6		-9.5	-0.1	0	0	1	0	0	1
35	60									142	50	37	86	44	61	1.67	0	21	0	0	0	0	0	0	1	14	2	13	-0.4	0	0	1	0	0	0
39	207									96	39	36.5	103	49	68	3.49	0	21	0	1	0	1	0	0	0	22	14.2		0	0	0	0	0	0	0
23	287					28	89	0.3		84	45	36.1	117	58	79	0.51	1	28	1	0	0	0	0	1	1	25.6	1	18	0.3	0	0	0	0	0	0
41	56									144	48	36.4	74	45	64	3.88	0	21	0	1	0	0	0	0	0	7.2	-9.8			0	0	0	0	0	0
26	160	20	9.6	0		33	105	0.2	98	128	41	37.2	81	44	56	0.65	1	26	0	0	0	0	0	0	0	23.28571429	0.142857143	0	-0.3	0	0	1	0	0	0
37	80					26	91	0.2		144	37	37.1	89	41	62	2.75	0	21	0	1	0	0	0	0	1	8.8	15.4		-0.4	0	0	0	0	0	0
26	163					29	77	0.3		126	47	36.2	71	47	54	0.51	0	21	0	0	0	0	0	0	0	14	6.25	0	0.3	0	0	0	0	0	0
34	173									146	60	36.5	107	65	81	3.12	0	21	0	0	0	1	0	1	0	14	-6	-11	0.1	0	0	0	0	0	0
34	33									159	50	36.9	88	46	66	2.1	0	21	0	1	0	0	0	0	0	-15	-14	-23	-0.1	0	0	0	0	0	0
32	57									152	65	37	68	28	42	2.01	0	21	0	0	0	0	1	0	0	6	-15	15	-0.7	0	0	0	0	0	0
39	80									156	39	36.4	84	43	59	2.99	0	21	0	1	0	1	0	1	0	10.5	7		0.5	0	0	0	0	0	0
40	46									150	33	36.9	79	38	54	3.91	1	21	0	1	0	0	0	0	0	-18.5	7.5	-7	-0.2	0	0	1	0	0	0
24	96	39.3	8.5			36	91	0.3	70	142	30	36.6	72	36	48	0.71	1	21	0	0	0	0	0	1	0	10.2	20.2	4	0	0	0	0	0	0	0
29	128									140	54	36.5	82	51	63	0.94	0	21	0	0	0	0	0	0	0	13	-1	-2	0.2	0	0	0	0	0	0
24	159									158	68	36.6	92	40	58	0.57	0	21	0	0	1	0	0	0	0	-34.5	-14.75	0	-0.1	0	0	0	0	0	0
33	28	15.7	9.6	0					349	174	49	36.6	78	38	44	1.36	0	21	1	0	0	0	0	0	0	-8.8	2.6	-1	0.4	0	0	0	0	0	0
24	88									140	65	36.6	82	47	63	0.61	0	21	0	1	1	0	0	0	0	22.71428571	-13.42857143		-0.1	0	0	0	0	0	0
30	301									144	36	36.2	101	71		1.5	0	21	0	0	0	0	0	0	0	0	0		0	0	0	0	0	0	0
32	25									172	37	36.5	75	36	55	2.47	0	21	1	1	0	0	0	0	0	3.6	15.8	0	0.3	0	0	0	0	0	0
34	46									122	26	37	67	35	47	2.81	1	50	1	0	0	0	0	0	0	4.6	19.2		-0.15	0	0	1	0	0	1
39	39									150	38	36.7	89	43		4.65	0	21	0	0	0	0	0	0	0	7	4		0.7	0	0	1	0	0	0
38	11	12.6	10.7	0	7.41	31	85	0.1	478	158		36.9	70	48	54	3.01	1	21	0	1	0	1	0	0	0	-18.33333333				0	1	1	0	0	0
30	85					24	93	0.2		160	48	37.2	88	53	61	2.04	1	30	0	1	0	0	0	1	0	-16.2	1.6	-8	-0.1	0	0	0	0	0	0
24	289									128	49	36.4	77	46	59	0.62	0	21	0	0	0	0	0	0	1	-1.2	2.4			0	0	0	0	0	0
37	7									158	52	37.4	76	45	55	3.4	1	21	0	0	0	1	0	0	0	4.2	8	-7	0	0	0	1	0	0	0
32	32	6.2	10.2	0		29	76	0.2	40	180	53	36.5	52	28	35	0.79	0	21	0	0	0	0	0	0	1	-21.6	5	0	0.1	0	0	1	0	0	0
25	225									178	43	36.9	90	52	65	0.65	1	23	0	0	0	0	0	1	0	-43.4	-18.4		-0.5	0	0	1	0	0	0
24	67									148	39	36.9	78	37	49	0.61	0	21	0	1	1	0	0	0	0	15.6	-8.4	0	0	0	0	0	0	0	0
37	61									140	59	37.5	78	39	59	4.71	1	21	0	1	0	0	1	0	0	-5.2	-22.6	2.5	-1	0	0	0	0	0	0
27	50									150	72	37.4	84	50	69	0.82	0	21	0	0	0	0	0	0	0	10	-15	-23		0	0	0	0	0	0
32	110									150	62	36.7	86	52	71	1.19	0	21	0	1	0	0	0	0	0	0.166666667	-4.5			0	0	0	0	0	0
24	18	14.6	9.5	0.093240093		26	83	0.8	162	154	32	36.5	43	16	23	0.57	1	21	0	0	1	0	0	0	0	7.285714286	0	7	0.3	0	0	1	0	0	0
30	64	14	7.7	0					354	163	42	37.3	78	50	58	1.16	1	23	0	0	0	0	0	0	0	4.8	10.4	-2	-0.2	0	0	0	0	0	0
34	73	7.6	9.2	0	7.42	35	79	0.2	330	144	36	36.8	81	41	58	3.83	0	21	0	1	0	0	0	0	1	-3.2	0	-5.333333333	0.3	0	0	1	0	0	0
39	17	19.3	14.1	0		31	103	0.5	601	138	44	37.2	83	53	63	2.72	1	24	1	1	0	1	1	0	0	-18.57142857	-11.14285714	0	-0.4	0	0	0	0	0	0
28	157									156	25	36.8	76	46	56	0.96	1	21	0	0	0	0	0	1	0	-21.6	12.2	0	-0.3	0	0	0	0	0	0
24	124									151	57	37.2	71	28	41	0.68	1	21	0	0	1	0	0	0	1	-4.666666667	-18.66666667		0	0	0	1	0	0	0
34	90					25	110	0.2		126	47	37.2	100	53	64	1.8	0	21	0	0	0	0	0	0	0	1.285714286	-1	-6	-1.2	0	0	1	1	0	0
31	55	7.1	9.3	0		24	96	0.3	386	152	31	37	99	60	66	1.33	0	21	1	1	0	0	0	0	0	15.8	7.2		0.3	0	0	0	0	0	0
23	197									148	78	36.2	104	53	62	0.54	0	21	0	0	0	0	0	1	1	-5	0.285714286	7	0.7	0	0	1	0	0	0
25	56					34	91	0.4		144	49	36.5	61	35	45	0.77	1	21	0	0	0	0	0	1	0	9.25	-13.75			0	0	0	0	0	0
23	73									170	64	37.5	61	37	46	0.48	1	21	0	0	0	0	0	1	1	-5.5	2.25	10	-0.9	0	0	0	0	0	0
36	62					22	84	0.2		150	64	36.7	78	43	57	2.55	0	21	1	1	0	0	0	0	0	12.66666667	-0.666666667	20	0	0	0	0	0	0	0
27	87									168	40	36.7	97	53	62	1.13	0	21	0	0	1	1	0	0	0	-11.6	5.2	0	0.1	0	0	0	0	0	0
24	143	7.9	12.9	0		34	77	0.2	99	177	21	36.6	83	49	68	0.71	1	60	0	0	1	0	0	0	0	-9.666666667	13.83333333		-0.3	0	0	1	0	0	1
27	43	16	11.1	0		21	70	0.4	577	170	56	36.8	63	36	52	0.99	0	21	0	1	0	0	0	0	0	-7.166666667	-3.833333333			0	0	1	0	0	0
36	82					26	92	0.3		150	42	36.4	99	58	72	2.98	0	21	0	1	0	1	0	0	0	-20	-1.5		-0.1	0	0	1	0	0	0
38	43									172	50	36.9	90	58	76	2.89	0	21	0	1	1	0	0	0	0	-13	2.4	-13	0	0	0	0	0	0	0
36	32									166	53	36.9	90	58	65	2.55	0	21	1	1	0	0	0	0	0	1.6	14.4	1.5	-0.3	0	0	1	0	0	0
37	70	12.6	10.3	0		29	80	0.3	450	144	45	37.3	89	50	66	2.82	0	21	0	0	0	1	1	0	0	9	0			0	0	0	0	0	0
31	24					23	84	0.3		182	45	36.7	76	42	50	1.81	0	21	0	0	0	0	0	0	1	-17.5	-3.75	0	0	0	0	1	0	0	0
24	111					24	86	0.2		152	64	36.5	100	46	72	0.67	0	21	0	0	0	0	0	0	0	0.5	-13			0	0	0	0	0	0
37	293	29.5	9.4	0.068965517		34	61	0.2	523	140	66	36.8	111	71	82	1.73	1	40	0	0	0	1	1	0	1	44	2.75	0	2.05	0	0	0	0	0	0
27	181									130	60	36.9	71	38	57	0.65	1	32	0	0	0	0	1	1	0	-4	-13.14285714		-0.4	0	0	1	0	0	0
34	54	17.3	12.6	0					445	164	56	36.8	92	52	63	2.82	0	21	1	1	0	1	0	0	0	-18	-1.8			0	0	0	0	0	0
36	300					27	86	0.2		108	22	36.2	113	70	86	1.7	1	21	0	0	0	0	1	1	0	24	21.33333333	0	0	0	0	0	0	0	0
24	125					30	73	0.3		136	55	36.5	79	49	66	0.65	0	21	1	0	1	0	0	0	1	12	-2		-0.05	0	0	1	0	0	0
34	88									132	55	36.6	80	33	44	3.41	0	21	0	0	0	0	0	0	0	12	7	0	-0.1	0	0	0	0	0	0
39	73									168	77	36.5	95	49	54	3	0	21	0	0	0	1	0	0	0	-21.5	-24.75		0.3	0	0	0	0	0	0
40	115									133	56	36.6	71	59	68	3.85	0	21	0	0	0	0	0	0	0	5	-15.4	10	0.3	0	0	0	0	0	0
32	139									131	64	36.2	89	38		1.36	0	21	1	0	0	0	1	0	0	-1	-22		0.6	0	0	0	0	0	0
30	31	8.9	10.7	0					163	138	39	36.7	71	42	54	1.32	0	21	0	0	1	0	0	0	0	8	7.25	0	0	0	0	0	0	0	0
31	107									142	30	37.5	101	52		1.81	0	21	0	0	0	0	0	0	1	12	14		-0.4	0	0	1	0	0	0
25	85									148	66	36.8	84	44	52	0.77	0	21	0	0	1	0	0	0	0	-1.2	-5.4	-2	-0.2	0	0	0	0	0	0
36	136									116	57	37.3	112	40	57	1.99	0	21	0	0	0	1	1	0	0	4.5	-9.5	0	-0.9	0	0	0	0	0	0
37	93					27	84	0.2		150	49	36.7	97	45	56	2.75	0	21	0	1	0	0	0	0	1	1.6	8.2			0	0	0	0	0	0
33	139									120	41	36.7	91	45	55	2.32	0	21	0	0	0	0	0	0	1	23.6	3.2		0.2	0	0	1	0	0	0
37	91									131	34	37.3	103	67	86	2.95	0	21	0	1	0	0	1	0	0	17.6	34.2	-29	0.1	0	0	0	0	0	0
25	203									154	44	36.7	119	75		0.77	0	21	0	0	0	0	1	1	0	-1	0		-0.3	0	0	0	0	0	0
38	172									148	50	37	94	48	60	2.64	1	27	0	0	0	1	1	0	0	-10.5	1.2		0	0	0	1	0	0	0
39	83									152	40	36.6	83	51		5.78	0	21	0	0	0	0	0	0	0	-4	8		0.6	0	0	0	0	0	0
29	64									184	36	36.4	84	50	69	1.73	0	21	0	1	0	0	0	0	0	-35.8	11.5	-4	0.25	0	0	0	0	0	0
24	133									164	49	36.7	92	37	57	0.61	0	21	0	0	1	0	0	0	0	-22.33333333	-9.5	0	-0.1	0	0	0	0	0	0
24	162									134	60	36.9	108	42		0.71	0	21	0	0	0	0	0	0	1	8	0		0.3	0	0	0	0	0	0
34	220	11.3	9	0		27	83	2.7	269	140	41	36.9	100	60	73	2.64	0	21	0	0	0	0	0	0	0	-5.142857143	-1.857142857	39	-0.3	0	0	1	0	0	0
27	65									154	39	36.7	73	59	64	1.19	0	21	0	0	0	0	0	0	0	-9	20.25	0	0.2	0	0	0	0	0	0
36	21									118	30	36.2	79	48	56	2.66	0	21	0	0	0	0	0	0	0	16.8	17.8	-12	0.7	0	0	0	0	0	0
40	123	14.5	12.5	0		28	81	0.1	247	182	41	37.5	90	47	61	2.49	0	21	0	1	0	0	1	0	0	-26.66666667	7		-0.8	0	0	1	0	0	0
24	187									102	20	36.3	100	54	63	0.62	1	29	0	0	0	0	0	0	0	7.5	10.83333333	-6	0.2	0	0	1	0	0	0
37	158									122	53	36.3	96	56	70	2.44	0	21	0	0	0	0	0	0	0	19.6	12		0.1	0	0	0	0	0	0
31	120									140	40	36.8	81	31	48	2.49	0	21	0	1	0	0	1	1	0	-13.2	14	17	0.1	0	0	0	0	0	0
26	192									162	61	37.1	100	71	79	0.82	1	21	0	0	0	0	0	0	0	-10.66666667	-23	-15	-0.5	0	0	0	0	0	0
32	67	7	9.8	0.023872679		23	76	0.2	128	144	29	36.6	81	53	63	0.79	0	21	0	0	0	0	0	0	1	-9.8	21.4		0.15	0	0	0	0	0	0
28	45	14.3	11.3	0.018867925					120	132	51	36.6	93	45	59	0.88	1	21	1	0	0	0	0	0	0	16.22222222	-7.555555556	9	0.2	0	0	1	0	0	0
40	14									152	51	36.5	68	40	47	2.69	0	21	0	0	0	0	0	0	0	4.5	-9	3	0.5	0	0	0	0	0	0
34	203									155	48	36.4	91	45		1.8	0	21	0	0	0	0	0	0	0	-45.5	-5		-0.1	0	0	0	0	0	0
28	181									136	65	36.3	91	73	85	0.99	0	21	0	0	0	0	1	1	0	5.2	-6.8	0	0	0	0	0	0	0	0
36	17					27	85	0.3		188	61	37.3	76	48	57	3.2	0	21	0	1	0	1	0	0	0	-9.5	1.25	0	0	0	0	0	0	0	0
26	52					40	86	0.2		170	8	36.8	72	42	57	0.62	1	60	0	0	0	0	0	1	0	-9.111111111				0	0	1	0	0	1
34	44									143	44	36.7	80	46		3.01	0	21	0	0	0	0	0	0	0	1	4		0.1	0	0	0	0	0	0
23	242									118	17	36.3	98	70	75	0.43	1	21	0	0	0	0	0	1	0	12	26	-7	0.2	0	0	0	0	0	0
26	270									146	28	36.3	76	63	68	0.77	0	21	0	0	1	0	0	0	0	-8.333333333	14.33333333	0	0.8	0	0	0	0	0	0
39	75									130	66	36.6	86	52	68	3.54	1	30	0	1	0	1	0	1	0	9.75	-5.5	-3	0.1	0	0	1	0	0	0
34	88					18	107	0.2		138	51	36.4	102	47		2.38	0	21	0	1	0	0	0	0	1					0	0	1	0	0	0
40	23									166	46	36.9	62	34	42	1.67	0	21	0	0	0	0	0	0	0	-8.6	4.8	-1	-0.1	0	0	1	0	0	0
23	97									182	65	37	75	30	43	0.48	0	21	0	0	0	0	0	1	1	-10	-20	17	-0.4	0	0	0	0	0	0
34	235									110	25	36.6	85	37	53	1.13	0	21	0	1	0	0	0	0	0	11.4	6.4	12	0	0	0	0	0	0	0
34	81									136	44	36.8	80	44	64	2.69	1	26	0	0	0	0	0	1	0	-3.857142857	-2		0	0	0	1	0	0	0
23	112	15	12.9	0		28	73	0.4	118	128	65	36.1	85	64	80	0.54	0	21	0	0	1	0	1	1	1	15.2	-16.8	18	0	0	0	1	0	0	0
28	41									166	35	36.7	53	32	43	0.48	1	25	0	1	0	0	0	0	1	9.4	16.2	-14	0.2	0	0	1	0	0	0
38	25					26	140	0.2		120	21	36.7	93	29	43	5.95	1	21	0	0	0	0	0	0	0	5	9.714285714	0	0.1	0	0	1	0	0	0
32	216									124	28	36.3	85	57	74	1.39	0	21	0	1	0	0	0	0	0	15.2	25.2		0	0	0	0	0	0	0
37	213					35	76	0.2		124	63	36.9	90	46	63	1.73	1	35	1	0	0	1	1	0	1	8	-5	8	-0.2	0	0	0	0	0	0
32	124									130	28	36.8	81	44	49	1.56	0	21	0	0	0	0	0	0	0	7.5	18	0	0.4	0	0	1	0	0	0
35	45	14.9	10.6	0.168582375					386	132	54	37.1	84	31	45	2.82	0	21	0	0	0	0	0	0	1	2	2.75	12	-0.3	0	0	1	0	0	0
34	40					32	73	1.6		144	31	37.3	95	40	57	3.12	0	21	0	1	0	0	0	0	0	4.8	10.2		-0.4	0	0	0	0	0	0
35	17									160	55	37.2	94	61	73	2.27	0	21	0	1	0	0	0	0	0	-3	11	-18	-0.2	0	0	1	0	0	0
34	65									182	70	36.6	92	47	59	3.12	1	21	0	1	0	1	0	0	0	-3.714285714	2.285714286		0.4	0	0	0	0	0	0
37	14	17.3	14.5	0.088235294		23	96	0.3	511	126		37.3	72	45	53	2.61	1	21	0	0	0	1	0	0	0	8.5		0	-0.1	0	0	1	0	0	0
38	80									164	82	36.5	114	56	80	4.05	0	21	0	0	0	0	0	0	0	-0.8	-32.4	-4	-0.3	0	0	1	0	0	0
32	11					26	95	0.6		206	68	37	55	27	37	1.81	0	21	0	0	0	0	0	0	0	-38.5	-15.25	-1	-0.3	0	0	1	0	0	0
35	92					25	75	0.3		114	35	36.9	88	39	57	1.98	0	21	0	0	0	0	0	0	0	8.8	-9.6	0	0.05	0	0	1	0	0	0
40	82					29	73	0.4		126	47	36.3	76	50	61	2.35	0	21	0	0	0	0	1	0	0	-4	17.25	1	0.7	0	0	0	0	0	0
32	84					37	93	0.3		168	49	36.5	92	59	79	1.36	0	21	0	0	0	0	1	0	0	-17.6	3.4	-19	0.3	0	0	0	0	0	0
34	140	11.3	9.7	0		28	84	0.4	316	150	48	36.6	79	38	56	2.44	0	21	0	0	0	0	0	0	0	-10.44444444	4	2	-0.2	0	0	1	0	0	0
39	147									149	36	36.2	104	57	72	3.52	0	21	0	0	0	0	1	1	0	-7.5	6		-0.1	0	0	0	0	0	0
36	23					26	67	0.3		142	66	37.2	84	59	69	2.78	0	21	0	0	0	1	0	0	0	17	-16.75	0	-0.5	0	0	1	0	0	0
34	40									140	60	37.1	72	34	43	2.38	0	21	0	1	0	0	0	0	1	14.4	2.8	0	0	0	0	1	0	0	0
30	227									120	84	37.5	85	54	65	0.96	1	28	0	0	0	0	0	1	1	43.57142857	-31.64285714	5.4	0.866666667	0	0	1	0	0	0
30	99	10.7	12.1	0		23	80	0.2	483	164	61	36.6	98	55	62	0.94	0	21	0	0	0	0	0	1	0	3	-8.2	1.5	0.15	0	0	0	0	0	0
32	97									158	49	36.9	98	42	61	1.36	0	21	0	1	0	0	1	0	0	-20.4	4.8	0	0	0	0	0	0	0	0
39	99									106	40	36.9	91	51		2.92	0	21	0	0	0	0	0	0	0	15	4		0	0	0	0	0	0	0
26	144	8.2	9.4	0		22	92	0.3	276	140	55	36.2	97	50	68	0.94	0	21	0	0	0	0	0	0	0	4.428571429	-19.85714286	-5	0.7	0	0	0	0	0	0
35	56									146	31	36.8	100	55	60	4	0	21	0	0	0	0	1	0	0	-6.8	-2.2			0	0	0	0	0	0
38	39									148	52	36.7	91	55	62	3.32	0	21	0	1	0	0	0	0	0					0	0	0	0	0	0
23	46	8.4	12.2	0.021276596		39	96	0.5	396	158	30	36.5	58	35	46	0.65	1	21	1	1	0	0	0	0	1	-4	5.5		0.7	0	0	0	0	0	0
25	129									100	38	36.9	83	42	57	0.74	1	24	0	0	0	0	0	1	0	62.8	14.5		-0.5	0	0	0	0	0	0
39	55					27	83	0.2		136	32	36.5	93	57	66	3.03	0	21	0	1	0	1	0	0	0	19.6	8.8	-9	0.7	0	0	1	0	0	0
25	275									165	53	36.8	99	54	69	0.65	1	21	0	0	0	0	0	1	0	-22.33333333	-5.666666667			0	0	0	0	0	0
39	100	21.4	11.4	0					434	134	35	36.6	108	53	73	4.73	1	21	1	0	0	0	0	0	0	2.333333333	14.33333333	3	0.3	0	0	1	0	0	0
27	88									152		37	71	28	42	1.39	1	23	0	0	0	0	1	1	1	-16.8		20	-0.3	0	0	1	0	0	0
28	132									150	52	36.8	92	41	62	1.02	0	21	0	0	0	0	1	0	0	6	-1.5	0	-0.3	0	0	0	0	0	0
30	230	7.8	10.6	0					397	132	34	36.3	105	51		1.5	0	21	0	0	0	0	0	0	0					0	0	0	0	0	0
28	257					31	105	0.2		144	34	37	66	34	51	1.05	1	21	0	0	0	0	0	1	0	-3.2	2.2	3	-0.5	0	0	1	0	0	0
34	78									120	38	36.7	104	55	76	2.82	1	21	1	1	0	1	0	0	0	11.75	-3.625	-10	-0.55	0	0	0	0	0	0
39	83									150	38	36.6	105	48		3.52	0	21	0	0	0	0	0	1	0	0	0		0	0	0	0	0	0	0
35	76	13.2	9.5	0		22	87	0.2	228	132	52	37.3	91	39	58	2.35	0	21	0	0	0	0	0	0	1	11.5	-3.5	1	-0.4	0	0	1	0	0	0
32	307									129	26	37	82	41	54	2.01	1	21	1	0	0	0	1	0	0	10.33333333	-4.333333333	5	0	0	0	0	0	0	0
33	11									152	48	37.2	86	43	57	1.98	0	21	1	1	0	0	0	0	0	-1.6	-13.8	-14	-0.6	0	0	1	0	0	0
26	297					30	62	0.3		150	64	37.1	97	69	80	0.79	1	32	0	1	0	0	0	0	0	-14	-25.16666667	-11	-0.8	0	0	0	0	0	0
37	32									190	44	37.1	95	53		2.18	0	21	0	0	0	0	0	0	0	-16	-8		0.2	0	0	0	0	0	0
25	305									133	31	36.6	87	52	67	0.51	1	21	0	0	0	0	0	1	0	-3.333333333	16	-6	-0.5	0	0	0	0	0	0
34	175									118	23	36.6	89	54	63	1.8	0	21	0	0	0	0	0	0	0	-4.4	5	-10	-0.1	0	0	0	0	0	0
38	3	18.6	13.4	0		27	113	0.5	296	116	74	36.7	67	42	55	2.32	1	25	0	0	0	0	0	0	0	60	-12.71428571	7	0.1	0	0	1	0	0	0
33	351	6.1	11	0	7.53	33	69	0.2	40	130	33	36.4	97	56	74	3.06	1	40	0	0	0	0	1	1	1	3.2	-2.2	-12	0.2	0	0	1	0	0	0
37	265									103	30	36.2	79	40		3.59	0	21	0	0	0	0	0	0	0					0	0	0	0	0	0
24	280									146	58	36.3	115	80	95	0.65	1	21	0	0	0	0	0	0	0	-30	-15.66666667	-30	-0.3	0	0	0	0	0	0
24	29	15.8	8.8	0.081632653					75	160	46	37	66	39	49	0.57	1	21	0	0	1	0	0	0	0	8.6	15.2	0	-0.2	0	0	1	0	0	0
37	51									185	60	37.1	76	51	56	2.64	1	21	0	0	0	0	0	0	0	-41.4	-13		-0.6	0	0	0	0	0	0
37	354									136	48	37	114	40		3.2	0	21	0	0	0	0	0	0	1	1.5	-10		-0.5	0	0	1	0	0	0
36	52									178	48	37	85	42	57	2.66	0	21	0	1	0	0	1	0	1	-15	-10.5	0	0	0	0	0	0	0	0
31	216									144	54	36.7	112	55	69	1.98	1	21	0	0	0	0	0	1	1	-13.66666667	-15.16666667	-0.5	-0.1	0	0	1	0	0	0
25	274	13.3	12.8	0		29	78	0.3	147	148	42	36	91	49	69	0.62	0	21	0	0	0	0	0	0	0	-17.6	-9.8		0	0	0	0	0	0	0
33	52	9.2	10	0		28	126	0.2	330	136	38	36.1	109	61		4.54	0	21	0	0	0	0	0	0	0	26	10		0.6	0	0	0	0	0	0
31	144									148	32	36.4	99	50		1.98	0	21	0	0	0	0	0	0	0		0		0	0	0	0	0	0	0
27	72									168	61	36.9	87	53	62	1.02	1	21	0	0	0	0	0	0	0	-11	16.8	-8	0	0	0	0	0	0	0
24	67	8.9	10.7	0		27	89	0.2	80	162	70	37	67	27	39	0.65	0	21	1	0	0	0	0	0	0	0	-35.57142857	-1	-0.4	0	0	1	0	0	0
23	85					32	80	0.3		146	41	36.9	78	45	58	0.6	1	25	0	0	1	0	0	0	1	4.222222222	-7.333333333	-7	-0.3	0	0	0	0	0	0
37	82									147	55	37	81	41	47	2.44	0	21	0	0	0	0	0	0	0	16.4	20		-0.3	0	0	0	0	0	0
36	12	11.7	14.3	0	7.4	32	88	0.3	299	140		36.7	70	38	52	2.92	1	21	1	1	0	1	0	0	0	5.5		-3.5		0	1	1	0	0	0
24	361									152	27	36	85	45	56	0.68	1	40	0	1	1	0	1	1	0	-25.8	-3.4		1.8	0	0	1	0	0	0
25	263									117	31	36.7	114	53	76	0.74	1	21	0	0	0	0	0	1	0	42.33333333	29.33333333	8	0.5	0	0	0	0	0	0
37	5									140	80	37.1	73	41	56	3	0	21	0	1	0	0	0	0	0	16	-17		0	0	0	1	0	0	0
26	302	19.6	12.6	0		33	115	0.3	458	120	64	36.2	105	78	83	0.71	1	45	0	1	0	0	0	1	0	28.2	-11.4	-11	0.2	0	0	1	0	0	1
39	180	11	12.3	0		26	96	0.3	339	140	62	36.7	102	56	72	3.49	0	21	0	1	0	1	0	0	0	-19	-6		-0.6	0	0	0	0	0	0
38	84									144	66	36.7	106	54	63	2.69	0	21	0	0	0	1	0	0	0	9	-4.2		-0.5	0	0	0	0	0	0
25	105									178	33	36.6	81	36	58	0.68	0	21	0	0	0	0	0	1	1	-42	32.75		0.2	0	0	1	0	0	0
28	144									146	50	37.1	91	39		0.85	0	21	0	0	0	0	0	0	1					0	0	0	0	0	0
26	41									168	64	36.7	46	24	36	0.99	0	21	0	0	0	0	0	0	0	-8.6	-9.6	12	-0.2	0	0	0	0	0	0
27	264					28	77	0.2		144	66	36.7	99	57	83	1.02	0	21	0	0	0	1	0	1	0	-20.44444444	-17.77777778		0.2	0	0	0	0	0	0
24	70	12.5	7.5	0		28	92	0.3	531	160	43	36.5	76	41	51	0.74	0	21	1	0	0	0	0	0	1	11.6	-3.6	-2	0.1	0	0	0	0	0	0
33	35									180	45	37.1	88	46	62	1.93	0	21	0	1	0	0	0	0	1	-27.5	9.25	-8	-0.5	0	0	0	0	0	0
24	97									158	44	37.1	95	50	66	0.75	0	21	0	0	0	0	0	1	1	-11.2	15.8	0	0	0	0	1	0	0	0
26	63	9.2	8.4	0					292	132	29	37.4	88	51	61	1.05	0	21	1	1	1	0	0	0	0	-4.5	32.5	0	0	0	0	0	0	0	0
31	50	13.9	7.7	0		25	67	0.4	451	164	67	37.1	72	32	41	0.94	0	21	0	0	0	0	0	0	1	-19.6	-27.8	9	-0.3	0	0	0	0	0	0
30	362	9.9	12.6	0					288	150	46	38.3	112	64		1.5	0	21	0	0	0	0	0	0	0	-37	-18		-1.1	0	0	0	0	1	0
33	50									140	39	36.6	79	39	56	3.01	0	21	0	0	0	0	0	0	0	2.5	-1.25	0	0.15	0	0	0	0	0	0
32	29									148	48	36.8	67	32	44	1.79	0	21	0	1	0	0	0	0	0	23	-4.25		0.2	0	0	0	0	0	0
25	140									136	38	36	94	56	66	0.68	0	21	0	0	0	0	0	1	1	1	18	0	0.6	0	0	0	0	0	0
31	75	6.6	11.4	0	7.37	31	62	0.3	318	105	76	37.4	102	44	64	1.22	0	21	0	0	0	0	1	0	0	16.6	-34.2		-0.9	0	0	0	0	0	0
25	95					30	83	0.4		148	50	37.2	63	26	40	0.65	0	21	0	0	0	0	0	1	1	-0.4	12	6	-0.1	0	0	1	0	0	0
39	21	10.7	11.9			26	82	0.2	429	146	54	36.9	103	59	66	5.19	0	21	0	0	0	0	0	0	0	17.5	-5.5			0	0	1	1	0	0
24	210									116	25	37.2	94	46	72	0.71	1	30	0	0	0	0	0	0	0	14.42857143	1	-6	-0.55	0	0	0	0	0	0
40	205									146	40	36.9	94	56	69	2.49	0	21	0	1	0	0	1	0	0	-5	10	6.25	-0.6	0	0	0	0	0	0
32	40									150	33	37.2	79	40	52	1.93	1	21	0	1	0	0	0	0	0	5.6	22	0	0	0	0	1	0	0	0
35	63									158	48	36.1	90	43	62	2.17	0	21	0	1	0	0	1	0	0	1	10.25	-9	0.8	0	0	0	0	0	0
27	183									140	40	36.7	94	50	68	1.02	1	21	0	0	0	1	0	1	0	-7.333333333	4		-0.3	0	0	0	0	0	0
28	125									172	62	36.7	94	45	66	0.99	0	21	0	1	0	0	1	1	0	-7.6	4.6	-9	-0.2	0	0	0	0	0	0
26	130	13.6	12.7	0		28	67	0.3	395	154	65	36.5	84	49	62	0.51	0	21	0	0	0	0	0	1	0	6.8	-4		0.1	0	0	0	0	0	0
28	96									156	14	36.8	89	45	68	0.96	1	28	0	0	0	0	0	1	0	5.2	28.6	0	-0.2	0	0	0	0	0	0
39	75									144	38	37.2	107	60	81	4.73	0	21	0	0	0	0	0	0	0	2.2	4.4		-0.5	0	0	0	0	0	0
31	34									150	40	36.7	86	48	64	1.64	0	21	0	1	0	0	0	0	0	4.8	1.6	-1	0	0	0	0	0	0	0
40	139									158	44	36.5	109	73	87	5.8	0	21	0	0	0	0	0	0	0	-17.5	-2		0	0	0	0	0	0	0
37	29					32	62	0.3		138	28	36.5	76	44	65	4.71	1	21	1	1	0	0	1	0	0	-1	17.75	0	0	0	0	0	0	0	0
24	230									110	61	36.4	94	51	65	0.74	1	25	0	0	0	0	0	1	0	32	-9.833333333	17	0.5	0	0	0	0	0	0
26	111									140	48	36.9	73	34	49	0.82	1	25	0	0	0	0	0	0	0	-4.2	5.6		-0.4	0	0	1	0	0	0
30	10	16	10.8	0.031746032	7.41	32	116	0.6	114	162	64	37	59	30	40	1.28	1	35	0	1	1	0	0	0	0	0.4	-8.2	-3.75	-0.1	0	1	1	0	0	0
24	109	9.9	10.5	0		32	76	0.2	165	154	61	37.2	101	73	78	0.85	1	32	1	0	0	0	0	1	0	-2.2	-25	-3	-0.6	0	0	0	0	0	0
26	97									148	51	37.5	86	48	65	0.71	1	21	0	1	0	0	0	0	0	7.2	-6.4	0	-0.5	0	0	0	0	0	0
32	46	7	9.1	0		24	74	0.3	250	170	35	36.6	68	43	62	1.59	0	21	0	1	0	0	0	0	0	-11	7.666666667	0	0.05	0	0	0	0	0	0
31	74	9.1	8.6	0		22	96	0.2	323	167	64	37.2	99	52		1.81	0	21	0	0	0	0	0	0	1	-9	-4		-0.2	0	0	1	0	0	0
24	115									150	48	37.1	85	39	51	0.99	0	21	1	0	0	0	0	0	1	-2.5	3	0	-0.6	0	0	0	0	0	0
32	8					28	82	0.6		160	90	37.2	48	26	37	1.36	0	21	0	0	0	0	1	0	0	0.8	-17	0	0	0	0	1	0	0	0
27	117									138	50	36.6	83	36	57	0.82	0	21	1	1	0	0	0	1	1	18.8	0.2	0	0.3	0	0	0	0	0	0
36	43					24	66	0.3		150	54	36.8	86	36	54	2.18	0	21	0	0	0	0	0	0	0	9.5	11.5		-0.6	0	0	1	0	0	0
33	70	7.2	8.5	0		28	81	0.3	224	130	37	36.4	99	52	62	2.32	0	21	0	0	0	0	0	0	1	22.875	14	-9.333333333	0	0	0	1	0	0	0
39	214									158	51	36.5	98	64	75	3.18	1	21	0	0	0	0	0	0	0	-54	-30.33333333	0	-0.3	0	0	0	0	0	0
24	185									128	44	36.6	93	39		0.57	0	21	0	0	1	0	0	0	0	-6	-10		-0.15	0	0	0	0	0	0
38	30									160	52	36.7	92	57	70	3.15	0	21	0	1	0	1	0	0	0	-16.5	2		0.25	0	0	1	0	0	0
37	125									138	35	36.6	79	42	57	3.83	0	21	0	0	1	1	0	0	1	6	-13.5	0	0.4	0	0	1	0	0	0
36	207									118	62	36.8	99	63	86	1.99	0	21	0	0	0	1	1	0	0	-14.8	-5	-24	-0.3	0	0	0	0	0	0
40	74									173	33	37	88	37		3.8	0	21	0	0	0	0	0	0	0	-29	3		-0.4	0	0	0	0	0	0
28	25	13.8	8.1	0		24	55	0.6	685	138	46	36.4	71	42	58	1.11	0	21	1	0	0	0	0	0	0	21.16666667	18.16666667	-8.6	0.32	0	0	1	0	0	0
40	23									134	46	36.6	75	42	62	2.98	0	21	0	1	0	0	0	0	0	2	7.4		0.1	0	0	0	0	0	0
24	119									126	80	36.5	95	49	68	0.75	0	21	0	0	0	0	0	1	1	16.8	-25.6	0	0.1	0	0	0	0	0	0
31	98	6.5	9.2	0					548	156	28	37	72	55	63	1.33	0	21	0	1	1	0	0	0	0	6	4.4	-9	0	0	0	0	0	0	0
37	159					31	120	0.2		174	51	36.4	81	46	60	2.78	1	21	0	1	0	0	0	1	1	-12	-8.166666667		0.3	0	0	1	0	0	0
27	209	10.5	11.7	0		30	78	0.2	223	166	64	37	76	56	63	1.02	0	21	0	0	0	1	0	1	0	-5.6	3.6		0.4	0	0	0	0	0	0
37	77									164	76	36.9	81	49	62	2.04	1	27	0	1	0	0	0	0	0	-26.66666667	-12.33333333	-3	-0.45	0	0	0	0	0	0
29	89	8.7	9.5	0					356	121	31	36.7	103	57		1.64	0	21	0	0	0	0	0	0	1	-1	10		0.3	0	0	0	0	0	0
37	79									144	45	37.2	96	50	70	2.89	0	21	0	1	0	0	1	0	0	-18.8	-4		0	0	0	0	0	0	0
24	298					22	83	0.3		122	37	36.1	114	51	73	0.62	1	21	1	0	0	0	0	0	0	16.16666667	12	3	0.3	0	0	0	0	0	0
39	13	9.7	17.1	0		26	70	0.7	383	134	52	36.7	87	49	67	2.61	0	21	0	0	0	0	0	0	0	0.75	-1.25	-2	-0.2	0	0	0	0	0	0
37	26	23.2	9.4	0.40201005					295	148	36	36.8	63	40	55	2.79	0	21	0	1	0	0	0	0	0	-0.333333333	5.333333333			0	0	1	0	0	0
36	25									146	58	36.6	83	45	64	2.94	0	21	0	0	0	0	0	0	0	16.5	-2.75		0.1	0	0	1	0	0	0
40	44									152	36	37	98	74	85	2.55	0	21	1	1	0	0	0	0	0	-1.5	6	-19	0.1	0	0	0	0	0	0
24	147									120	51	37.2	82	29	43	0.71	0	21	0	1	0	0	0	0	1	10	3.25	11	0	0	0	0	0	0	0
34	49	8.8	9.5	0		24	99	0.2	268	123	41	37.2	62	28	40	1.48	0	21	0	1	0	0	0	0	0	14	3.333333333	0	0	0	0	1	0	0	0
35	27	9.4	11.7			19	76	0.2	486	149	50	37.2	71	51		2.72	0	21	0	0	0	0	0	0	0	2	2		-0.6	0	0	0	0	0	0
37	8									148	47	36.5	56	45	50	2.58	0	21	0	0	0	0	0	0	0	-14.16666667	8.833333333	7	0.3	0	0	0	0	0	0
31	260									138	18	36.5	95	62	84	2.3	1	25	1	1	1	0	0	1	0	7.833333333	8.5		0.1	0	0	1	0	0	0
34	16	16.6	10.8	0		34	100	0.7	159	166	51	37.2	102	58	67	2.64	1	21	0	0	0	0	0	0	0	6	-7.6	18	-0.3	0	0	1	0	0	0
37	143									156	73	36.1	94	67	75	3.15	1	21	0	0	0	0	0	0	0	27.5	10	2	0.7	0	0	0	0	0	0
32	40									142	33	36.8	80	38	50	0.94	0	21	1	1	0	0	0	0	0	13.4	13.8			0	0	0	0	0	0
36	22									144	44	36.8	71	28	38	2.74	0	21	0	0	0	0	0	0	0	4.5	9.25	7	-0.2	0	0	0	0	0	0
25	31	30	11.1			24	58	0.5	307	168	51	36.3	87	41	58	0.79	0	21	0	1	0	0	0	0	1	-5.666666667	-12.5	-17	0.5	0	0	1	0	0	0
24	213					26	85	0.2		164	47	36.2	89	50	68	0.62	1	21	0	1	0	0	0	0	1	-13.2	-9.4			0	0	1	0	0	0
38	82					30	80	0.4		138	72	36.6	72	49	55	3.49	0	21	1	0	0	0	0	0	0	22.2	-20.8	-2.75	1.1	0	0	1	0	0	0
39	166									106	39	36.6	83	55	74	3.06	0	21	0	0	0	0	0	0	0	38.8	24	0	2.2	0	0	0	0	0	0
26	252									96	40	36.6	77	46	63	0.6	0	21	0	0	1	0	0	1	0	54	8		-0.1	0	0	0	0	0	0
24	30									163	43	36.5	62	37	52	0.77	0	21	1	0	0	0	0	0	0	-6.2	10.8	0	0	0	0	0	0	0	0
38	36					25	106	0.3		174	53	37	67	34	43	3.23	0	21	0	1	0	0	0	0	0	-17.6	0.4	23	0	0	0	0	0	0	0
32	37									148	52	36.7	70	56	66	0.62	1	21	1	1	0	0	0	0	0	-28.6	2.4		-0.1	0	0	0	0	0	0
32	27					34	70	0.2		166	46	36.5	81	52	57	1.45	1	24	0	1	0	0	0	1	0	0.4	18.8	-10	0.5	0	0	1	0	0	0
31	87									122	60	36.8	81	50	64	1.22	0	21	0	1	0	0	1	0	0	4.5	-2.5	-14	0	0	0	0	0	0	0
25	171									134	33	36.6	88	53	69	0.65	1	33	0	0	0	0	0	1	0	30	14.6	0	0.2	0	0	1	0	0	0
38	5				7.42	33	93	0.2		142		37	64	37	45	2.7	1	31	0	1	0	1	0	0	0	2.555555556		0	-0.1	0	0	1	0	0	0
37	72					21	93	0.2		150	61	36.9	84	45	62	1.98	0	21	0	0	0	0	0	0	0	0.8	0.8	0	-0.1	0	0	1	0	0	0
40	127									156	42	37.1	85	46	53	5.8	1	21	0	0	0	0	0	0	0	-23.83333333	-5.666666667		-0.2	0	0	1	0	0	0
23	170									134	37	36.4	84	48	53	0.6	1	27	0	0	0	0	0	1	0	3.333333333	-7.5		0.2	0	0	1	0	0	0
35	29									146	38	36.8	87	48	67	4	0	21	0	1	0	0	0	0	0	15.5	-1.166666667	-12	0.15	0	0	0	0	0	0
30	52									138	59	37	72	47	56	1.5	0	21	1	1	0	0	0	0	0	16.5	-17.75			0	0	0	0	0	0
29	158									139	40	36.8	105	51		1.59	0	21	0	0	0	0	0	0	0	9	0		-0.1	0	0	1	0	0	0
24	190									160	57	37	83	42	63	0.65	0	21	0	1	0	0	0	1	0	-0.5	-7	0	0.6	0	0	0	0	0	0
24	100					32	80	0.2		164	64	36.9	77	41	55	0.62	1	40	0	0	0	0	0	1	1	-17.33333333	-12.33333333	1	-0.3	0	0	1	0	0	0
36	88									147	52	37.1	89	49		3.04	0	21	0	1	0	0	0	0	0	-18	13		0.1	0	0	1	0	0	0
36	115									106	40	36.5	96	68	81	2.52	0	21	0	0	0	0	0	0	1	-6	-2.5	0	0	0	0	0	0	0	0
31	146									158	51	37.3	95	46	69	1.98	1	31	0	1	0	0	0	1	1	-18.83333333	-16.83333333	-18	-0.6	0	0	1	0	0	0
35	48	13.1	7.8	0		24	84	0.3	234	216	37	36.5	67	30	44	1.98	0	21	0	0	0	0	0	0	0	-46	8.4		0.15	0	0	1	0	0	0
37	31					32	82	0.2		190	45	36.9	85	54	61	3.26	0	21	0	1	0	1	0	0	0	-26.5	16.5	0	0.5	0	0	0	0	0	0
34	30									120		36.9	61	27	40	2.81	1	45	0	0	0	0	0	0	0	-8.4		0	-0.1	0	0	1	0	0	1
31	25									177	53	36.7	77	41	53	1.33	0	21	1	1	0	0	0	0	0	-13	-13.4	2	0.4	0	0	0	0	0	0
23	93									144	67	36.8	78	53	60	0.51	1	34	0	0	0	0	0	1	1	5.5	-10.5	2	-0.3	0	0	1	0	0	0
34	14	11.1	12.1	0.019607843	7.38	31	84	0.7	96	140	20	36.8	62	36	43	2.57	1	30	0	1	0	1	0	0	0	3.555555556	0			1	1	1	0	0	0
40	88	13.2	11.3	0		25	104	0.2	234	164	69	37.6	102	73	92	3.09	1	100	0	0	0	0	0	0	1	-3	3.25	-38	-0.4	0	0	0	0	0	1
39	61									144	60	36.2	99	60	70	3.49	0	21	0	1	0	1	0	0	0	2.4	-3.4	6	0.3	0	0	1	0	0	0
24	285									117	42	36.1	89	49		0.65	0	21	0	0	0	0	0	1	0	49	16		1.233333333	0	0	0	0	0	0
39	33				7.37					132	66	36.8	91	47	62	3.57	1	22	0	0	0	1	0	0	0	-2.428571429	-10.57142857	-5	-0.1	0	0	1	0	0	0
28	14									152	35	36.7	59	37	49	0.96	0	21	1	0	0	0	0	0	0	-2.4	6	-7	-0.2	0	0	1	0	0	0
29	288					28	76	0.4		146	56	36.4	90	53	66	0.51	1	21	0	0	0	0	0	1	0	6	-14.66666667		0.8	0	0	0	0	0	0
30	142									176	92	37	96	42	60	2.38	0	21	0	0	0	0	0	1	0	-24.4	-24.6		-0.5	0	0	1	0	0	0
34	64	13.3	11.8	0		33	88	0.3	252	132		37.5	105	54	78	2.21	1	37	0	1	0	0	1	0	0	19.4		-6	-1.3	0	0	1	0	0	0
37	71					26	58	0.2		126	47	36.4	80	48	62	3.26	0	21	0	1	0	1	0	0	0	14.5	19.75	-12	-0.05	0	0	0	0	0	0
38	54					25	75	0.3		188	52	36.8	81	38	45	3.23	0	21	0	0	0	0	0	0	0	-53.33333333	-2.333333333	0	0.1	0	0	0	0	0	0
33	40									150	36	36.9	85	43	49	2.21	0	21	0	1	0	1	0	0	0	18	-4.333333333	23	-0.1	0	0	0	0	0	0
24	228									128	19	36.5	85	43	57	0.82	1	28	0	0	0	0	0	1	0	18.8	23.2			0	0	1	0	0	0
38	48					27	72	0.3		152	58	36.8	80	33		3.49	0	21	0	0	0	0	0	0	0	-11	2.5		0	0	0	1	0	0	0
30	197					27	63	0.2		150	25	37.3	72	58	63	2.04	1	27	0	1	0	0	1	1	0	-29.25	-4	-16	-0.4	0	0	1	0	0	0
23	159									175	50	36.9	91	54	63	0.54	1	21	1	0	0	0	0	1	1	-31.57142857	-1	6	-0.1	0	0	1	0	0	0
36	26					25	64	0.3		185	75	37.1	84	39	56	1.96	0	21	0	0	0	0	0	0	1	-17.25	-17.5	0	-0.2	0	0	1	0	0	0
34	64	15.6	9.8	0.027950311		30	88	0.2	462	154	36	37.3	81	43	59	3	1	21	0	1	0	1	0	1	0	14.8	21.4		-0.45	0	0	0	0	0	0
23	139	10.2	12	0		31	90	0.2	3	136	53	37.5	70	30	37	0.6	1	24	0	1	1	0	0	1	1	-2.333333333	16		-0.9	0	0	0	0	0	0
23	101	6.2	10	0					141	159	28	37.1	82	44	51	0.51	0	21	1	0	0	0	0	0	1	-20.71428571	26.14285714	-3	-0.4	0	0	0	0	0	0
31	131									142	64	36.6	81	40	56	0.6	0	21	0	0	0	0	0	0	1	13.5	-2.75	1	0.2	0	0	0	0	0	0
40	16									166	35	37.2	77	46	57	3.32	0	21	0	0	0	0	0	0	0	-2	0.25	13	-0.3	0	0	0	0	0	0
24	175									164	49	36.9	95	44	63	0.51	1	28	0	0	0	0	0	0	0	-30.8	-11.2		-0.3	0	0	0	0	0	0
34	33									142	35	36.9	79	38	55	3.83	0	21	0	1	0	0	0	0	1	14	15.4	5	-0.2	0	0	0	0	0	0
23	128	11.1	9.2	0					82	156	51	36.9	81	50	63	0.6	1	30	0	1	0	0	0	1	0	-12.57142857	7.714285714	-16	0.2	0	0	1	0	0	0
38	63	15.8	11.3	0		24	84	0.2	509	138	40	36.6	114	66	80	3.06	0	21	0	1	0	1	0	0	0	11.33333333	18		0	0	0	0	0	0	0
25	325					24	87	0.2		157	58	36.4	98	50	71	0.54	1	21	0	0	0	0	0	1	0	-23.66666667	-11	-4	0.6	0	0	0	0	0	0
31	21									176	42	36.6	52	28	41	1.5	0	21	0	0	0	0	0	0	0	-19.75	6.25	0	0	0	0	0	0	0	0
25	211									132	62	36.8	88	43	61	0.51	0	21	0	0	0	0	0	1	0	-0.5	3.166666667		-0.3	0	0	0	0	0	0
33	168									140	50	36.7	97	47	69	2.07	0	21	0	1	0	0	0	0	0	-6.4	-6.8	0	0.2	0	0	0	0	0	0
34	212									128	40	37.2	78	37	55	1.13	0	21	0	1	0	0	0	0	0	20.66666667	2.333333333	0	-0.7	0	0	0	0	0	0
33	17									146	44	36.3	78	40	54	1.81	0	21	1	0	0	0	0	0	0	17.75	-7	5.5	0.4	0	0	1	0	0	0
25	212									175	50	36.5	98	58		0.79	0	21	0	0	0	0	0	0	0	-19	0		-0.3	0	0	0	0	0	0
37	147									122	36	36.6	86	48	63	2.95	1	21	0	1	0	0	0	0	1	20	3.2	8	-0.2	0	0	1	0	0	0
33	21					27	92	0.3		164	65	36.6	93	50	62	2.04	0	21	0	1	0	0	0	0	0	18.8	-19.2	-1	0	0	0	1	0	0	0
27	127									136	59	36.9	85	53	70	0.82	0	21	0	0	0	0	0	1	1	-4	-15.5	-7	-0.4	0	0	0	0	0	0
32	352									112	30	36.2	88	46	70	1.39	1	21	0	0	0	0	0	0	0	16.66666667	10		0.1	0	0	0	0	0	0
37	69									132	80	36.6	90	53	63	2.58	0	21	0	0	0	0	1	0	0	14	-32	-6	0.1	0	0	0	0	0	0
38	36									155	32	37	89	51	62	3.29	0	21	0	0	0	1	0	0	0	-17.2	14.8	8	-0.1	0	0	1	0	0	0
32	13	11.1	11.4	0		26	85	0.5	500	146	37	37	85	43	54	1.93	1	21	0	0	0	0	0	0	0	-5.25	-3	0	0	0	0	1	0	0	0
24	317									130	49	36.4	85	41	53	0.62	0	21	0	1	0	0	0	0	1	-5.6	11.6			0	0	1	0	0	0
30	326					26	101	0.2		142	67	36.6	102	44	63	0.96	1	37	0	0	0	1	0	1	1	-5.5	11.5	-4	-0.1	0	0	0	0	0	0
30	54	7.1	10.2	0		28	76	0.2	257	144	91	36.5	73	52	50	1.87	0	21	0	1	0	0	0	0	0	-20.2	-42			0	0	0	0	0	0
37	33					18	66	0.4		132	23	37	77	45	57	2.75	0	21	0	0	0	0	0	0	0	23	15.5	0	-0.6	0	0	1	0	0	0
37	70									120	36	37	67	30	42	3.59	0	21	1	0	0	0	0	0	0	19	5.5	-7	0	0	0	0	0	0	0
35	25									160	48	37.5	108	46		4.39	0	21	0	0	0	0	0	0	0	-18	-12		-0.7	0	0	1	0	0	0
35	43									146	43	36.4	79	49	54	4	0	21	0	1	0	0	0	0	0	31	-0.5		0.9	0	0	0	0	0	0
25	160									154	67	36.6	104	46	67	0.74	1	21	0	0	0	0	0	1	0	-2	-17	10	0.1	0	0	0	0	0	0
36	229									144	52	37.1	82	47	64	4.22	0	21	0	1	0	0	1	0	0	-13	2.25	9	-0.7	0	0	1	0	0	0
38	27									154	32	36.7	76	44	56	2.72	0	21	0	0	0	0	0	0	0	-3.5	33.66666667		-0.2	0	0	0	0	0	0
39	19	21.5	12.7	0		23	111	0.2	485	178	54	37.7	102	51	71	4.73	0	21	1	0	0	0	0	0	0	-29.71428571	-0.285714286	14.5	-0.5	0	0	1	0	0	0
33	150	14.4	9.1	0		21	81	0.2	220	160	64	36.5	87	53	74	1.79	0	21	0	0	0	0	0	0	0	-15.5	-10.5	0	0.1	0	0	1	0	0	0
39	113					24	97	0.2		144	84	36.1	101	48	67	3.78	0	21	0	1	0	1	0	0	0	5.6	-13.4	7.5	0.3	0	0	0	0	0	0
23	186					28	80	0.3		150	68	36.9	84	50	60	0.45	0	21	0	0	0	0	1	0	1	5.8	-2.2	0	0	0	0	1	0	0	0
34	18	17.6	11	0.36					24	144	47	36.8	79	45	56	1.33	0	21	0	1	0	0	0	0	0	9.5	1.25	5	-0.3	0	0	1	0	0	0
38	122									116	34	36.3	62	36	47	2.81	1	52	0	1	0	1	1	0	1	38.14285714	7.142857143	0	0.7	0	0	1	0	0	1
23	148									146	47	36.2	72	46	59	0.51	1	25	0	0	0	0	0	1	1	22.2	11.6	4	1.3	0	0	1	0	0	0
37	230									166	32	36.6	112	71		3.59	0	21	0	0	0	0	0	0	0					0	0	0	0	0	0
38	212									142	30	36.8	109	39	57	2.32	1	21	0	0	1	0	0	1	0	14.66666667	24.33333333		-0.4	0	0	0	0	0	0
32	26	11.1	9.2			23	79	0.3	780	130	43	36.3	94	59	59	1.93	1	21	1	1	0	0	0	0	0	46	6.4	0	0	0	0	0	0	0	0
25	182	7.5	10.7	0		32	111	0.5	193	154	36	36.7	79	53	66	0.62	1	67	0	1	0	0	0	0	0	2.666666667	15.5	-3	-0.3	0	0	1	0	0	1
38	60									168	67	36.7	89	44	56	3.52	0	21	0	1	0	1	0	0	0	-11.33333333	4.5	0	-0.1	0	0	0	0	0	0
24	258					34	79	0.3		145	48	36.6	94	46	62	0.65	0	21	0	0	0	0	0	1	0	6.2	7.4	0	0	0	0	1	0	0	0
23	224					30	89	0.3		114	45	36.6	78	37	55	0.6	0	21	0	0	1	0	0	1	0	4.4	-2.2		-0.2	0	0	0	0	0	0
38	201	7.6	12.4	0		33	87	0.2	203	140	49	36.1	91	45	60	2.64	1	21	0	0	0	1	1	0	0	-1.666666667	1.333333333	11	0.7	0	0	0	0	0	0
36	137									160	37	37.1	82	48	57	2.78	0	21	0	1	0	0	0	0	0	-5.2	-4	10	0	0	0	0	0	0	0
27	185									146	58	36.8	78	45	60	0.57	1	21	0	0	0	0	0	0	1	5	6	-4	0.1	0	0	1	0	0	0
38	28									82	24	37	73	39	51	3.74	0	21	0	1	0	0	0	0	0	34	17.8			0	0	1	0	0	0
32	44	17.2	9.8	0		24	71	0.3	388	162	40	37	74	44	56	1.7	0	21	0	0	0	0	0	0	0	0.8	21.4		0.1	0	0	0	0	0	0
30	45									152	44	36.8	74	30	43	1.84	0	21	1	1	0	0	1	0	0	-3.5	-8.25		-0.5	0	0	0	0	0	0
39	17	9.4	13.6			28	120	0.3	526	124	33	36.5	65	38	50	2.86	1	21	0	0	0	0	0	0	0	9.333333333	-0.166666667	2.5	0.1	0	0	0	1	0	0
25	210	9.9	13.6	0		29	83	0.2	486	160	54	37.6	103	59	86	0.82	0	21	0	1	0	0	0	0	0	-28.4	-11.8	0	0	0	0	1	0	0	0
23	261									122	107	36.3	63	37	51	0.54	0	21	0	1	0	0	0	1	1	7	-34.5	0	0	0	0	1	0	0	0
35	62	14.7	9.4	0.052631579		24	88	0.2	499	134	44	37.1	74	46	55	1.87	0	21	0	1	0	0	0	0	0	6.6	-3.8	10	-0.5	0	0	1	0	0	0
30	68									144	37	36.9	82	39	52	1.45	0	21	0	1	0	0	0	0	0	11.75	11.5	16	0	0	0	0	0	0	0
34	16	10.5	12.8	0		28	76	0.5		158	30	36.9	70	47	58	2.52	0	21	1	1	0	0	0	0	0	-11.6	7.4		-0.4	0	0	0	0	0	0
32	15	11.7	10.4	0		22	81	0.6	286	158	44	36.6	63	38	57	1.59	0	21	0	1	0	0	0	0	0	6	-7	0	0.3	0	0	1	0	0	0
39	26									154	70	37.3	82	38	57	4.61	0	21	0	1	0	0	1	0	0	1.6	-10.4	0	0	0	0	0	0	0	0
33	12									168	40	36.9	57	30	40	1.7	0	21	0	1	0	0	0	0	0	2	1.8		0	0	0	1	0	0	0
28	141									142	66	36.7	87	50	66	0.68	0	21	0	0	0	0	0	1	0	-10	-13.5		-0.3	0	0	1	0	0	0
40	11	22.5	15.2	0		27	103	0.4	578	138	37	36.6	78	56	65	3.54	0	21	0	1	0	0	0	0	0	-0.2	-6.4	20	0.1	0	0	0	0	0	0
25	115					27	76	0.3		166	42	36.3	91	60	67	0.74	0	21	0	1	0	0	0	1	0	-23.8	22.4		1	0	0	0	0	0	0
27	217									120	25	37.7	76	54	68	0.54	1	22	0	0	0	0	0	1	0	3.571428571	10.14285714	-15	-1	0	0	1	0	0	0
35	21	25.6	10.4	0.014285714		23	99	0.3	549	172	58	37	64	33	45	3	0	21	0	1	0	1	0	0	0	-8	8	12	0.3	0	0	1	0	0	0
28	278					38	106	0.4		156	45	37	98	56	72	0.99	0	21	0	1	0	0	1	1	0	-27.8	14.4	0	0	0	0	0	0	0	0
27	296					29	85	0.3		148	50	36.5	90	41	63	0.65	0	21	0	0	0	0	0	0	1	-5.4	11.6		-0.1	0	0	0	0	0	0
26	161									124	49	36.9	100	39	56	0.68	0	21	0	1	0	0	0	1	0	16.28571429	14.14285714	34	-0.4	0	0	0	0	0	0
31	118	26.4	11.1						562	114	37	37.1	94	56	70	1.16	1	23	0	0	1	0	1	0	0	11	17	0	-0.4	0	0	1	0	0	0
34	9					21	79	0.5		160	58	37.4	79	49	56	3.12	1	21	0	1	0	1	0	0	0	17.2	7.8	-8	-0.7	0	0	0	1	0	0
31	204									161	26	36.3	96	51	69	1.33	1	21	0	1	1	0	0	1	0	-25	-4.2	-19	0.4	0	0	1	0	0	0
33	238									133	54	37	100	59		2.32	0	21	0	0	0	0	0	0	1	23	-2		0.7	0	0	1	0	0	0
24	110									162	55	36.4	70	43	48	0.51	0	21	0	1	0	0	0	0	0	13.75	-10	10	0.1	0	0	0	0	0	0
24	206					29	96	0.2		143	36	36.3	99	46		0.6	0	21	0	0	1	0	0	1	0	-10.66666667	8.333333333		0.2	0	0	0	0	0	0
36	184	9.5	8.1	0		23	67	0.2	43	132	44	36.6	94	48	77	2.45	0	21	0	0	0	0	0	0	0	-4	-8		-0.1	0	0	1	0	0	0
35	80									164	58	36.9	75	42	62	2.07	0	21	0	0	0	0	0	0	0	-10.5	-8.75	5	0	0	0	0	0	0	0
27	97									130	33	36.6	89	42	58	0.62	1	30	0	0	0	0	0	0	1	10	9.6		-0.3	0	0	1	0	0	0
26	188									156	33	36.5	80	51	62	0.77	1	33	0	0	0	0	1	1	0	-21	-11.25	0	0	0	0	0	0	0	0
39	140									144	42	37.1	84	68		2.92	0	21	0	0	0	0	0	0	0	-9.333333333	-7.333333333		-0.6	0	0	0	0	0	0
39	181	15.6	10.2	0		24	80	0.2	323	172	56	37.3	72	46	60	2.78	0	21	0	1	0	1	0	0	1	-29.2	-1.6		-1.3	0	0	1	0	0	0
25	175									124	21	36.5	82	52	67	0.79	1	21	0	0	0	0	0	0	0	5.333333333	12	-20	-0.1	0	0	1	0	0	0
33	7					24	84	0.6		138	38	36.3	60	31	46	2.04	0	21	1	0	0	0	0	0	0	7.2	-9	-3	0.5	0	0	1	0	0	0
36	283									138	49	37	95	49	59	2.61	0	21	0	0	0	0	0	0	1	-1.6	12.6		-0.65	0	0	0	0	0	0
37	36	8.3	10.7	0		27	82	0.3	469	176	41	36.5	74	35	45	2.18	0	21	0	0	0	0	0	0	1	-27.5	-2.5		0.2	0	0	0	0	0	0
32	53									150	53	36.5	75	37	50	2.1	0	21	0	1	1	0	1	0	0	24.8	11.4	0	0.35	0	0	0	0	0	0
39	142	20	11	0		25	85	0.3	564	86	48	36.6	87	41	60	3.06	0	21	0	0	0	0	0	0	0	12.8	21	-4	-0.3	0	0	0	0	0	0
24	205					27	80	0.3		144	55	36.3	96	58	72	0.68	1	21	0	1	0	0	0	1	0	14.5	3	-19	0.15	0	0	0	0	0	0
27	92									124	61	36.6	71	59	67	0.94	0	21	0	0	0	0	0	1	0	12.16666667	-17.16666667			0	0	0	0	0	0
37	182									144	62	36.7	92	76	81	3.15	0	21	0	0	0	0	0	1	0	36	-5.666666667	2	0.7	0	0	0	0	0	0
35	91	10.4	10.6	0		21	79	0.3	362	123	46	36.7	88	40	53	3.2	0	21	0	1	0	0	0	0	1	30.25	10.5		0.1	0	0	1	0	0	0
24	27	15.7	10			28	79	0.4	115	148	48	36.5	42	26	38	0.71	1	21	0	1	0	0	0	1	0	9.8	4.8	0	0.2	0	0	1	0	0	0
34	108									166	50	36.2	101	66	78	2.69	1	21	0	1	0	0	0	1	0	-26	4	2	0.4	0	0	0	0	0	0
32	26									148	56	37.3	52	35	43	2.01	0	21	0	0	0	0	1	0	0	15.66666667	3	4	-0.5	0	0	0	0	0	0
32	9									160	66	36.7	56	30	43	2.01	1	21	0	0	0	0	1	0	0	-9.2	-9.8	-8	0.2	0	0	0	0	0	0
30	167									160	62	36.8	76	42	53	1.5	0	21	0	1	0	0	0	0	0	-16	-9	0	-0.4	0	0	0	0	0	0
34	119					31	84	0.2		131	30	36.3	106	62	73	3	0	21	0	0	0	1	0	1	0	19.5	23.25		0.4	0	0	0	0	0	0
33	60									140	33	36.6	100	66	78	2.13	0	21	0	1	0	0	0	0	0	21.4	6.6	-18	0.4	0	0	0	0	0	0
35	262									126	52	36.6	92	47		1.47	0	21	0	0	0	0	0	0	0	-3	-4		0.2	0	0	0	0	0	0
24	74					33	112	0.4		158	64	37	68	33	51	0.51	1	21	1	0	0	0	0	0	0	2	-18	-1	-0.5	0	0	0	0	0	0
29	93					29	76	0.2		156	68	36.8	87	45	64	1.16	0	21	1	1	1	1	0	1	0	8.4	-21.2		-0.5	0	0	0	0	0	0
37	8	11.5	13.9		7.34				241	154	48	37.2	53	35	43	3.26	1	21	1	0	0	1	0	0	0	-18.4	21.6	3.5	0.2	0	1	1	0	0	0
31	42									164	65	36.5	86	47	61	1.01	0	21	1	1	0	0	0	0	0	6.4	2.2	0	0	0	0	1	0	0	0
37	40				7.31	37	107	0.2		134	55	36.9	77	41	51	2.92	1	21	0	0	0	1	0	0	0	1.714285714	9.285714286			0	0	1	0	0	0
38	187									126	35	36.7	79	44	59	3.91	1	21	0	0	0	1	0	1	1	12.8	11.4	-15	-0.1	0	0	1	0	0	0
25	320									132	36	36.9	109	67		0.62	0	21	0	0	0	0	0	0	0	-2	4		0.3	0	0	0	0	0	0
38	89									128	40	36.7	93	55		2.5	0	21	0	0	0	0	0	0	0	12	6			0	0	0	0	0	0
37	97									136	37	36.5	87	43	55	2.47	0	21	0	1	0	0	1	0	0	-4.8	12.2		0	0	0	0	0	0	0
33	140									172	51	37	92	45	63	2.21	0	21	0	0	0	0	0	0	1	-30.5	-7		-0.6	0	0	1	0	0	0
28	56									165	22	36.9	84	48	67	0.99	0	21	0	0	0	0	0	0	1	1.8	22.2	-8	0.5	0	0	1	0	0	0
37	123					25	85	0.2		144	62	36.8	90	49	62	3.2	0	21	0	0	0	0	0	0	1	7	-3.75		-0.3	0	0	1	0	0	0
28	89									150	78	36.8	75	37	51	0.91	0	21	1	0	1	0	0	0	0	-3.5	-20	0	0	0	0	0	0	0	0
30	59					31	67	0.2		142	77	36.8	73	41	54	0.96	1	25	0	1	0	0	0	0	1	10	-20.2			0	0	0	0	0	0
34	31	12.7	11.9	0		23	82	0.3	387	146	62	36.7	80	46	55	3.01	0	21	0	0	0	0	0	0	0	3	-15.2	-1	0	0	0	0	0	0	0
25	204									123	68	36.9	106	54		0.77	0	21	1	0	0	0	0	0	0	-18.5	-22.5		-0.2	0	0	0	0	0	0
26	79									118	40	36.5	109	67	81	0.71	1	21	1	1	0	0	0	0	0	25	13.66666667		0.2	0	0	0	0	0	0
37	112	16.7	11.8	0		23	76	0.2	327	168	89	36.9	82	46	55	3.26	0	21	0	1	0	1	0	0	0	-20.66666667	-31.5		-0.7	0	0	0	0	0	0
24	164					32	63	0.2		156	51	36.7	86	51	73	0.68	0	21	0	0	1	0	0	0	1	-12.8	-6.8		0.4	0	0	0	0	0	0
25	272					25	75	0.2		146	35	36.3	106	49	71	0.51	1	21	0	0	0	0	0	1	0	22.66666667	20	19	0.2	0	0	0	0	0	0
30	159									166	62	37.6	113	65		0.94	0	21	0	0	0	0	0	1	0	-6	16		-0.2	0	0	0	0	0	0
32	119									126	41	36.9	78	36	42	0.62	1	21	0	1	0	0	0	0	0	8.8	18	28	-0.2	0	0	1	0	0	0
26	276	22	11.7	0		29	126	0.4	243	168	51	36.4	89	55	66	0.71	1	100	0	0	0	0	0	1	0	-24.4	-7	4.5	1.2	0	0	0	0	0	1
34	64									156	38	36.5	85	40	63	1.7	1	32	1	0	0	0	0	0	0	-6.8	18.6	-1	0	0	0	1	0	0	0
31	299					20	91	0.2		150	31	36.4	100	53	74	1.98	1	21	0	0	0	0	0	1	1	10	9	8	0.7	0	0	1	0	0	0
39	20	21.2	11	0		37	83	0.2	393	162	50	36.9	77	33	48	3	1	30	0	0	0	1	0	0	0	1.5	-2.5	9	0.05	0	0	1	0	0	0
33	34									148	73	36.7	63	29	40	2.55	0	21	0	1	0	1	1	0	0	20	-29.25		0.1	0	0	1	0	0	0
38	65									138	63	36.7	100	56	76	2.69	0	21	0	0	0	1	0	0	0	16	-5		-0.1	0	0	1	0	0	0
35	17									132	36	37	65	45	51	3.77	0	21	0	0	0	0	0	0	0	3.5	16.25		-0.3	0	0	0	0	0	0
36	53									170	39	36.6	82	39	54	2.41	0	21	0	1	0	0	0	0	0	-20.2	5.4		0.6	0	0	0	0	0	0
36	43					21	82	0.2		138	67	36.8	98	50	68	2.32	0	21	0	0	0	0	0	0	0	37.25	-13.5			0	0	1	0	0	0
27	101					32	86	0.2		142	66	36.8	66	33	45	0.65	0	21	1	0	0	0	0	0	1	8.2	-14.4	14	-0.3	0	0	0	0	0	0
26	258									160	41	36.6	108	63	80	0.79	1	27	0	1	0	0	0	0	0	1.2	4.8	-13	0	0	0	1	0	0	0
28	195									157	51	36.5	96	56	62	0.99	0	21	0	0	0	0	1	1	0	-15.8	17	0	0	0	0	0	0	0	0
30	104	13.8	13.8	0		25	85	0.2		136	53	36.7	97	43	61	1.5	0	21	0	1	0	0	0	0	0	31.4	0.4		0.3	0	0	1	0	0	0
33	37									180	91	37.2	83	35	52	1.47	0	21	0	1	0	0	0	0	0	0	-41.5	0	-0.6	0	0	1	0	0	0
26	112					30	67	0.3		152	41	36.4	89	48	63	0.51	0	21	0	1	0	0	0	1	0	3	5.2			0	0	0	0	0	0
39	42				7.45	28	71	0.2		146	67	36.8	47	31	40	2.78	1	21	0	0	0	1	0	0	1	3.5	-10.75	15.2	-0.3	0	0	1	0	0	0
25	141	6.6	8.4	0		29	95	0.3	163	140	30	36.4	68	42	53	0.62	1	21	1	0	0	0	0	1	0	-7.333333333	-0.2	-5	0.2	0	0	1	0	0	0
24	148									148	52	36.7	88	42	60	0.65	0	21	0	0	0	0	0	1	0	-5.75	5.25		0.1	0	0	0	0	0	0
39	183					28	66	0.3		102	51	36.4	98	42	56	3.06	0	21	0	0	0	0	0	0	0	-9.5	-9.25		0.5	0	0	0	0	0	0
24	257					37	86	0.2		148	57	36.2	90	53	62	0.48	1	21	1	0	1	1	0	1	0	-3.6	-19.2		0.3	0	0	0	0	0	0
36	146									130	50	36.7	86	35	48	3.37	0	21	0	1	1	0	0	1	0	9	0	18	-0.2	0	0	0	0	0	0
37	50									156	35	37.1	102	46	62	2.18	0	21	0	0	0	0	0	0	1	0.5	-1	8	0	0	0	0	0	0	0
26	156									158	52	36.6	96	56	74	0.77	1	35	0	0	0	0	1	1	0	-37.5	-16.75	0	0.3	0	0	0	0	0	0
26	311									162	82	36.5	103	73	83	0.79	1	45	0	1	0	0	0	0	0	-9.333333333	-32.16666667	-19	0.6	0	0	0	0	0	1
26	126									132	30	36.5	82	40	46	0.94	0	21	1	1	0	0	0	0	0	5	9		0.1	0	0	0	0	0	0
33	69									126	35	36.5	106	62	71	1.7	0	21	1	0	0	0	0	0	0	23.5	7.166666667	6	0	0	0	0	0	0	0
37	120									156	59	36.6	96	55	71	3.15	1	21	0	0	0	0	0	0	0	-11	-6.5	4	-0.1	0	0	0	0	0	0
27	195									116	51	37.1	100	43	63	1.02	1	21	0	0	0	1	0	1	0	17.16666667	7.5		-0.8	0	0	0	0	0	0
24	232									154	33	36.7	88	47	55	0.51	1	26	0	0	0	0	0	0	0	-1.5	-4.5	0	-0.1	0	0	0	0	0	0
40	33									158	36	36.8	90	40	57	3.85	0	21	0	1	0	0	0	0	0	-8	6.25	1	-0.3	0	0	1	0	0	0
31	31									142	49	36.8	76	39	55	0.6	1	21	0	0	0	0	0	0	1	16	14	-15	0.1	0	0	1	0	0	0
35	29									158	31	36.3	67	37	54	2.1	0	21	0	0	0	0	0	0	0	13.8	5	4	0.4	0	0	1	0	0	0
37	90									154	43	36.7	81	57	65	2.95	0	21	0	1	0	0	0	0	1	-6	0.333333333	16	-0.5	0	0	1	0	0	0
34	13	17.2	14.8	0.032085561		26	90	0.3	169	160	66	36.8	68	45	55	3	1	21	1	0	0	1	0	0	0	12.5				0	0	1	0	0	0
29	167	11.1	9.7	0		28	83	0.3	162	144	35	36.6	95	68	88	0.94	0	21	0	1	1	0	0	1	0	-11.5	-4.75	-3	-0.4	0	0	0	0	0	0
27	227	9.4	11.5	0					158	104	36	36.7	92	58	77	0.57	0	21	0	0	0	0	0	0	1	26.5	12.5	0	-0.6	0	0	0	0	0	0
38	127	16.7	8.9	0		34	95	0.2	380	142	26	36.7	93	55	64	5.5	1	34	0	1	0	1	0	1	0	4.4	4.2	12	-0.1	0	0	1	0	0	0
32	222									130	40	36.6	95	38		1.81	0	21	0	0	0	0	0	0	1	0	0		0	0	0	1	0	0	0
34	75									152	53	36.6	107	60	71	2.95	0	21	1	1	0	1	0	1	0	0.714285714	-1.857142857		0.2	0	0	0	0	0	0
38	19									144	56	37.4	78	39	51	3.09	0	21	0	0	0	0	0	0	0	3	-6		-0.3	0	0	0	0	0	0
25	109	14.9	9.4	0.082191781		24	65	0.2	146	148	76	36.9	109	58	72	0.74	0	21	1	0	0	0	0	0	1	13.75	-15.75	0	0	0	0	1	0	0	0
23	348									169	59	36.3	125	76	96	0.51	1	28.5	0	0	0	0	0	1	1	-35.66666667	-15	-22	-0.2	0	0	0	0	0	0
30	58	7.7	10.8	0		23	73	0.2	144	128	49	36.8	78	50	63	1.3	0	21	0	0	0	1	0	0	0	31	18.75	-8	0.7	0	0	1	0	0	0
32	42									150	52	37	65	37	47	2.01	0	21	0	0	0	0	1	0	0	5.2	6.4	2	-0.1	0	0	0	0	0	0
38	133									132	18	36.5	99	61	75	3	0	21	0	0	0	0	0	0	0	19.14285714	14			0	0	0	0	0	0
23	168	10.5	9.7	0		28	92	0.2	215	116	36	36.3	72	36	49	0.6	1	25	0	0	1	0	0	1	1	28	14.4	-1	0.5	0	0	1	0	0	0
25	187	7.5	12.4	0		29	88	0.2	247	132	53	36	80	36	53	0.74	1	30	0	0	0	0	0	1	0	-15.8	3.6	-12	0.7	0	0	1	0	0	0
24	204					32	71	0.2		130	37	36.1	66	39	47	0.68	0	21	0	0	1	0	0	0	1	-1.166666667	2.333333333	5	-0.1	0	0	0	0	0	0
25	61									156	40	36.8	61	47	52	0.79	0	21	1	0	0	0	0	0	1	3	3.4	7	-0.2	0	0	0	0	0	0
28	270									156	40	36.5	96	57	72	1.08	1	30	0	0	0	0	0	1	0	6.666666667	13.66666667	6	-0.5	0	0	0	0	0	0
25	282									90	35	36.3	97	55	70	0.74	1	21	0	0	0	0	0	1	0	12.33333333	-6.666666667	-7	-0.2	0	0	0	0	0	0
34	177									100	36	36	85	53		2.38	0	21	0	0	0	0	0	0	1					0	0	0	0	0	0
27	154	8.9	9.8	0		36	101	0.3	118	150	35	37	123	72	96	0.71	1	28	0	1	0	0	0	1	0	-37	5	0	-0.4	0	0	1	0	0	0
35	15	17.2	10.6	0		26	88	0.3	488	124	28	37	71	34	46	2.66	1	23	0	1	0	0	0	0	0	17	10.5	3	0.3	0	0	0	0	0	0
39	55									188	69	36.9	69	30	44	3	0	21	0	0	0	1	0	0	0	-37.5	25.25		0.1	0	0	0	0	0	0
37	65									120	57	36.6	99	48	53	3.06	0	21	0	1	0	1	0	0	0	20.25	6.75		0.3	0	0	1	0	0	0
22	103									148	56	36.7	76	45	55	0.57	1	25	1	0	0	0	0	1	0	-11.4	2.4	10	-0.2	0	0	0	0	0	0
24	170									138	59	36.5	92	56	71	0.71	0	21	1	0	0	0	0	1	0	1.333333333	-19		0.2	0	0	0	0	0	0
25	147									132	40	36.7	82	49	56	0.74	1	25	0	0	0	0	0	1	0	-0.4	3.4	0	0	0	0	1	0	0	0
38	22	23	13	0.301886792		20	88	0.7	443	128	50	36.4	82	47	61	2.78	0	21	0	0	0	0	0	0	0	19.2	1.4	0	0.2	0	0	0	0	0	0
40	107					24	100	0.1		148	61	36.4	96	58	63	2.95	1	21	0	0	0	0	0	1	0	-1.5	-17.75		0.2	0	0	1	0	0	0
25	65									132	37	36.7	84	45	59	0.96	0	21	0	1	0	0	0	0	0	12	6.5	0	0	0	0	0	0	0	0
32	11	10.3	11.5	0.111111111		24	63	0.4	181	178	34	36.8	52	37	46	0.74	0	21	1	0	0	0	0	0	0	9.5	14.25	-2	0	0	0	1	0	0	0
38	101									92	48	36.5	80	49	61	2.64	1	60	0	0	0	1	0	0	0	42.16666667	2.666666667	-10	-0.2	0	0	1	0	0	1
38	51				7.33	25	88	0.1		162	44	37.6	65	35	48	2.81	1	62	0	1	0	1	0	0	1	-1.5		7.75	-0.8	0	0	1	0	0	1
25	119	9.1	9.5	0		19	89	0.3	230	172	41	36.7	80	38	55	0.65	0	21	0	0	0	0	0	0	1	-17.6	19		0.2	0	0	0	0	0	0
33	12									124	46	37.2	56	31	39	2.01	0	21	1	0	0	0	0	0	0	15.5	-5		0	0	0	0	0	0	0
37	95					31	72	0.2		134	35	36.5	70	37	51	4.71	1	21	0	0	0	0	1	1	0	-13	-0.333333333	0	0.25	0	0	1	0	0	0
34	363	12.8	11.1	0		29	111	0.2	287	129	33	36.4	112	66	72	2.66	1	21	0	1	0	0	1	0	1	12.66666667	28		-0.1	0	0	1	0	0	0
24	46					31	84	0.2		160	46	37.2	77	39	46	0.4	1	25	0	0	1	0	0	0	0	6.8	-11.4	0	0	0	0	1	0	0	0
27	134	10	8.9	0		32	100	0.2	228	125	44	36.7	95	54	67	0.82	1	21	0	1	0	0	0	1	0	-10.33333333	-9.333333333	-15	0.04	0	0	0	0	0	0
26	70									176	64	36.6	78	51	60	0.99	0	21	0	0	0	0	0	0	0	-2.4	-17.8	5	-0.1	0	0	0	0	0	0
24	106									144	47	36.9	64	35	50	0.74	0	21	1	1	0	0	0	1	1	10	4	11	-0.3	0	0	0	0	0	0
39	37									175	63	36.7	83	44	61	3	0	21	0	0	0	1	0	0	0	-28.66666667	15	-19	-0.2	0	0	0	0	0	0
27	135	4.9	9.9	0.050991501		31	89	0.4	256	144	53	36.8	77	32	48	1.39	1	37	0	1	0	0	1	1	1	2.8	-4.2	7	0.5	0	0	1	0	0	0
27	282									158	83	36.5	104	52	68	1.02	0	21	0	0	0	1	0	1	0	-21.5	-20.33333333		0	0	0	0	0	0	0
27	17									148	42	37	53	25	34	0.94	0	21	1	0	0	0	0	0	0	5.333333333	12.16666667	0	-0.2	0	0	0	0	0	0
32	100					38	87	0.2		162	39	36.4	83	44	64	1.45	1	31	1	1	0	0	0	1	0	-5	2.8		0.4	0	0	1	0	0	0
30	23	11.6	16.2	0		34	88	0.4	346	160	41	36.3	73	36	56	1.5	0	21	0	1	0	0	1	0	0	-12.6	5		0.5	0	0	0	0	0	0
28	148					27	97	0.3		158	59	36.5	80	43	65	1.02	0	21	0	0	0	0	1	0	0	-0.666666667	3.5	0	-0.1	0	0	0	0	0	0
37	174									138	47	36.5	85	53	63	2.64	1	21	0	0	0	0	0	0	0	-18	-11	0	0	0	0	0	0	0	0
38	254									132	25	36.6	104	47	76	2.81	1	34	0	1	0	1	1	1	1	17.2	8.2		-0.4	0	0	1	0	0	0
25	70									166	22	36.8	83	60	70	0.68	0	21	1	0	0	0	0	1	1	-11.85714286	12		0	0	0	1	0	0	0
36	79	7	9.7	0		24	74	0.2	146	142	38	36.6	58	49	54	2.98	0	21	0	0	0	0	0	0	0	4.4	20.6	0		0	0	1	0	0	0
25	117	16.1	11.5	0.057142857		24	94	0.2	111	154	55	37.2	57	31	45	0.4	1	25	0	0	1	0	0	0	1	-12	-22.8	-10	-0.7	0	0	1	0	0	0
25	79	14.9	8.9	0		33	80	0.3	400	166	52	36.3	72	33	43	0.77	0	21	0	1	0	0	0	1	0	-0.4	-13	0	0.3	0	0	0	0	0	0
25	111					23	77	0.3		180	59	37	82	42	60	0.79	0	21	0	0	0	0	0	0	1	-2	-3	0	-0.1	0	0	1	0	0	0
38	45									138	58	37	78	49	66	2.66	0	21	0	0	0	0	0	0	0	3.75	-18.5	0	-0.5	0	0	0	0	0	0
37	141									162	70	37.2	89	43		3.2	0	21	0	0	0	0	0	0	1	-25	-14		-0.5	0	0	1	0	0	0
39	128									144	45	36.5	76	48	55	3.52	0	21	0	1	0	0	1	1	0	7	-14		0.3	0	0	0	0	0	0
23	180					24	80	0.3		146	36	37	90	42		0.48	0	21	0	0	1	0	0	1	0	3	5.5		-0.85	0	0	0	0	0	0
23	208									160	52	36.7	106	63	77	0.68	1	21	0	0	1	0	0	1	0	-8	6	0	0	0	0	0	0	0	0
34	132									180	65	36.9	95	49	66	3.12	1	21	0	0	0	1	0	1	0	-18.8	3.4	5	7.11E-15	0	0	0	0	0	0
26	175									152	67	36.4	105	61	75	0.62	1	40	0	0	1	0	0	1	0	-15.14285714	-19.42857143	0	0.2	0	0	1	0	0	0
34	155					26	82	0.3		150	51	36.4	78	58	62	2.44	1	21	0	0	0	0	0	0	0	-10.8	-9.8		0.1	0	0	1	0	0	0
32	171									135	44	36.6	87	54		1.36	0	21	0	0	0	0	1	0	0	9	6		0	0	0	0	0	0	0
39	40									169	41	36.5	80	34	62	3.01	0	21	0	0	0	0	0	0	0	-12	11.33333333		0.4	0	0	0	0	0	0
37	18	16.2	11.4	0.02425876		32	84	0.3	574	169	75	36.9	95	51	65	3.09	0	21	0	1	0	1	0	0	0	-2.8	-32.4	-6	-0.1	0	0	1	0	0	0
33	122									136	38	36.2	76	37	57	1.22	0	21	0	1	0	0	1	0	0	11.6	22.8	0	0.3	0	0	0	0	0	0
31	17	13.3	14.2	0		26	95	0.6	327	164	99	36.6	83	42	46	1.33	0	21	0	0	0	0	0	0	0	-12	-55.25	4.333333333	0	0	0	1	0	0	0
23	140	12.4	8.3	0		28	80	0.2	433	160	47	36.8	79	39	59	0.6	1	28	0	0	0	0	0	1	0	2.6	-5	6	-0.3	0	0	0	0	0	0
25	236									136	32	36.7	85	44	55	0.57	1	21	0	0	0	0	0	1	1	2.5	13	0	0	0	0	1	0	0	0
25	123									148	48	36.6	71	48	62	0.62	0	21	0	0	0	0	0	0	0	-10	-8			0	0	1	0	0	0
36	30					23	81	0.2		194	28	37.3	78	39	57	2.32	0	21	0	1	0	0	0	0	0	-21.2	33	0	-0.2	0	0	1	0	0	0
25	94	8.3	7.7	0.083333333		28	91	0.2	164	150	91	36.9	86	44	54	0.68	0	21	1	0	0	0	0	1	1	8.6	-32			0	0	1	0	0	0
38	144				7.38	23	85	0.2		122	54	35.9	85	52	70	2.64	1	30	0	0	0	1	1	0	0	15	-7.444444444	8	1.5	0	0	1	0	0	0
24	115									150	50	36.8	70	34	47	0.62	0	21	0	0	0	0	0	1	1	-22	-17.2	5	0.1	0	0	0	0	0	0
28	180									130	40	36.4	92	56	62	1.02	0	21	0	0	0	0	1	0	0	26.8	6.2		0	0	0	0	0	0	0
31	133	8.8	8.5	0		25	49	0.2	257	154	32	37.4	77	43	52	0.91	1	21	0	0	0	0	0	1	0	-22	0.2		-1.1	0	0	1	0	0	0
24	221									144	63	37.1	85	61	69	0.65	1	21	0	0	0	0	0	0	0	2.666666667	-5	-4	-1	0	0	0	0	0	0
34	242									111	21	36.3	98	70	64	2.1	0	21	0	0	0	0	0	0	0	19	16.2	0	0.2	0	0	0	0	0	0
35	14					24	76	0.4		141	72	37.3	56	38	52	2.21	0	21	0	1	0	0	0	0	0	7.8	-17.4	-13	-0.3	0	0	1	0	0	0
38	59									126	47	36.4	87	50	65	3	0	21	1	1	0	0	0	0	0	25.8	-9.75	2	0.15	0	0	0	0	0	0
36	8									142	39	36.8	72	41	53	2.35	0	21	0	0	0	0	0	0	0	9.5	3	7	0.5	0	0	1	0	0	0
32	271									112	32	36.4	109	53		1.81	0	21	0	0	0	0	0	0	1	-13	-8		-0.1	0	0	1	0	0	0
37	96									116	36	36.5	90	57	65	2.64	0	21	0	0	0	0	0	0	0	34.66666667	7.5	0	0.5	0	0	1	0	0	0
27	92	18.3	13.4	0					618	160	44	36.7	75	33	50	0.68	0	21	0	0	0	0	0	1	0	9.375	18	11	0	0	0	0	0	0	0
26	302									155	28	36.5	76	37	42	0.77	1	21	0	0	1	0	0	1	0	-7.4	0.8	0	0	0	0	0	0	0	0
26	110									148	28	36.5	67	35	42	0.88	0	21	0	0	0	0	0	0	1	2	26.4	19	0.1	0	0	0	0	0	0
34	16					29	83	0.4		170	35	36.6	54	26	38	1.13	0	21	0	1	0	0	0	0	0	2.428571429	22.28571429		0.25	0	0	1	0	0	0
34	11	12.6	10.4	0		32	83	0.4	317	177	40	37	76	42	53	2	1	30	0	0	0	1	1	0	0	-9	31.33333333	8	-0.4	0	0	1	0	0	0
23	129									166	58	37.5	76	37	57	0.43	1	34	1	0	0	0	0	0	0	-23.2	-8.4	0	-1	0	0	0	0	0	0
	44	15.7	10.7	0.057971014		29	87	0.3	322	140		37.1	58	26	38	1.19	1	37	1	1	1	1	1	0	0	14		0	-0.4	0	0	1	0	0	0
24	95	9.7	12.7	0		22	77	0.2	236	148	78	37.1	106	56	68	0.67	0	21	0	0	0	0	0	0	0	2.6	-18.8	0	-0.1	0	0	0	0	0	0
28	105					35	81	0.3		145	40	36.7	83	41	61	0.99	0	21	0	0	0	0	1	1	0	11.5	13.33333333	0	0.4	0	0	0	0	0	0
32	41	14.8	10.4	0.06557377		28	75	0.2	271	166	73	37.1	69	32	45	1.45	1	38	1	1	0	0	0	1	0	-3	-16.25			0	0	1	0	0	0
32	57									148	53	37	98	44	62	0.94	0	21	1	1	0	0	0	0	0	16	-6	0	-0.45	0	0	0	0	0	0
38	14					31	48	0.7		134	53	36.4	66	39	50	2.13	0	21	0	0	0	0	1	0	0	-2	-10	-10	0.3	0	0	1	0	0	0
30	173									154	27	36.7	87	51	60	1.16	1	21	0	0	0	0	0	1	0	3.8	30.8		-0.5	0	0	0	0	0	0
25	94									148	50	37.2	89	40	63	0.51	0	21	0	0	0	0	0	1	0	6.4	12.6	0	-0.2	0	0	0	0	0	0
35	79									130	36	36.5	90	49	61	2.18	0	21	1	0	0	1	1	0	0	-1	23.5		-0.15	0	0	0	0	0	0
30	59	6.5	12.9	0					334	146	45	36.9	71	37	48	1.32	0	21	0	0	1	0	0	0	0	3.4	15.2	0	-0.1	0	0	0	0	0	0
31	30									156	69	37	86	42	56	1.79	0	21	1	1	0	0	0	0	0	4	-0.25	-7	-0.1	0	0	0	0	0	0
37	141	24.2	9.7	0.028571429		29	125	0.3	580	142	27	36.8	75	46	67	2.61	1	21	0	1	0	1	0	1	0	21.58333333	18.16666667			0	0	0	0	0	0
35	43									156	65	36.9	83	55	60	2.5	0	21	0	0	0	0	0	0	0	5.6	-6	8	-0.2	0	0	1	0	0	0
24	284									138	66	36.4	104	57	73	0.82	1	30	0	0	0	0	0	1	0	-8	-36.66666667	3	0.1	0	0	0	0	0	0
	345									124	38	37.2	98	61		9.59	0	21	0	0	0	0	0	0	0	-23	-16		-0.5	0	0	0	0	0	0
34	88									132	28	36.5	94	45	66	3	1	21	0	0	0	1	0	1	0	39	31.8		0.25	0	0	0	0	0	0
27	124					24	57	0.2		180	57	37.3	74	42	51	0.99	0	21	0	0	1	0	0	0	0	-4.2	-10.4	0	0.5	0	0	0	0	0	0
37	129									180	51	36.9	78	36	50	3.2	0	21	0	1	0	1	0	0	1	-3	0.166666667		-0.4	0	0	0	1	0	0
38	25									160	49	36.8	86	51	56	3.32	0	21	0	0	0	0	0	0	0	-5	4	15	0.1	0	0	1	0	0	0
30	278									102	32	36.6	95	43		1.5	0	21	0	0	0	0	0	0	0					0	0	0	0	0	0
39	56									168	62	37.1	94	55	68	2.78	1	21	1	1	0	1	0	0	1	-17.6	-2.2	0	0	0	0	1	0	0	0
35	220	9	11.9	0		24	71	0.2	245	89	54	36.3	94	73		1.47	0	21	0	0	0	0	0	0	0	37	-2		0.6	0	0	0	0	0	0
35	143									160	63	36.6	93	55	71	2.82	0	21	0	0	0	0	0	0	1	-14.6	-8.8	0	0.15	0	0	1	0	0	0
24	100									180	59	36.7	73	37	58	0.61	0	21	1	0	1	0	0	0	0	-5	-8.6	-7	0.4	0	0	0	0	0	0
35	87									192	58	36.3	89	41	60	2.64	0	21	0	1	1	0	0	0	0	-16.33333333	-10		0.1	0	0	0	0	0	0
38	218					28	92	0.3		130	26	36.5	111	68	75	3.12	1	21	0	1	0	1	1	1	0	14.66666667	17.2	-7	0	0	0	1	0	0	0
29	6	7.4	10.2	0.170731707	7.35	23	103	1	86	158	71	36.7	58	28	35	0.65	1	35	0	1	0	0	0	0	0	-4.2	-12.6		-0.3	0	0	1	0	0	0
38	77	18.8	9.7			23	94	1.3	257	133	50	36.2	89	37		3.8	0	21	0	0	0	0	0	0	0	24	2		1.1	0	0	1	0	0	0
36	113									134	48	36.7	96	56	73	2.98	0	21	0	1	0	1	0	0	0	16.5	10	-3	0.2	0	0	0	0	0	0
28	297									140	37	35.9	97	57	83	0.48	1	35	0	0	0	0	0	1	0	24.2	4	13	2	0	0	1	0	0	0
35	7	13.3	12.7	0	7.32	25	86	0.5	147	162	47	36.6	43	27	34	2.92	1	26	0	0	0	0	0	0	1	-10.8	7.4	0	0.3	0	0	1	0	0	0
36	52	23.8	10.6	0		23	98	0.2	639	144	49	36.9	74	37	55	2.01	0	21	0	1	0	1	0	0	0	31	13.5		0	0	0	0	0	0	0
36	133									100	35	36.2	99	56		2.52	0	21	0	0	0	0	0	0	1	26	1		0.4	0	0	0	0	0	0
28	95	8.3	9.2	0					354	164	48	36.7	94	70	81	3.01	0	21	1	0	0	0	0	1	0	-21	3.75	-21	0.05	0	0	0	0	0	0
24	162	13.1	9.7	0		27	84	0.2	335	124	20	36.7	68	34	50	0.71	1	24	0	1	0	0	0	0	0	-9.2	2	-4	0	0	0	1	0	0	0
27	103	8.9	10.2	0		25	73	0.2	181	130	50	36.7	119	51	71	1.11	0	21	0	1	1	1	0	0	0	6.333333333	2	0	0	0	0	1	0	0	0
29	271	11.1	13.2	0		23	82	0.4	281	156	39	36.5	80	43	56	0.51	1	22	0	0	0	0	0	1	0	-30.75	-10.25	27	-0.4	0	0	0	0	0	0
35	113									124	48	37.1	84	65	71	1.98	0	21	0	0	0	0	0	0	0	3	2	-6	-0.1	0	0	0	0	0	0
32	139					34	87	0.2		144	59	37.1	99	52	68	1.62	1	26	1	0	0	0	0	1	0	1	2.5	-3	0	0	0	0	0	0	0
26	47					31	81	0.4		144		36.9	71	37	54	1.05	1	21	1	1	0	0	0	0	0	-3		2	-0.4	0	0	1	0	0	0
34	185									79	60	36.6	77	38	50	2.5	0	21	0	0	0	0	0	0	1	-8	-12	12	-0.3	0	0	0	0	0	0
34	123					25	95	0.3		122	28	36.6	71	41	53	1.8	0	21	0	0	0	0	0	0	0	4.4	13.2	0	0	0	0	0	0	0	0
36	28	19.8	11.6	0		26	97	0.3	485	193	25	36.5	80	43	60	3.89	0	21	0	1	1	1	0	0	0	-13.5	14.5	8	-0.1	0	0	0	0	0	0
35	48	13.1	8.6	0		25	75	0.2	246	166	44	37	65	39	46	2.35	0	21	0	0	0	0	0	0	1	-8.4	5.6	9	-0.3	0	0	1	0	0	0
34	33					31	75	0.3		170	44	36.7	84	42	53	1.6	0	21	0	0	0	0	0	0	0	-3.833333333	8.166666667	4	-0.1	0	0	1	0	0	0
37	56									128	41	36.8	69	49	57	2.47	0	21	0	1	0	0	1	0	0	-5	15.75	13	-0.2	0	0	0	0	0	0
28	187	6	10.7	0		30	72	0.2	217	162	47	36.9	85	43	62	0.62	0	21	0	0	0	0	0	0	0	3	5		-0.3	0	0	0	0	0	0
36	106									137	57	37	82	44	56	1.3	0	21	0	0	0	0	0	0	0	-0.6	-19.6	4	-0.2	0	0	0	0	0	0
37	62									160	70	36.8	90	50	59	3.36	0	21	0	0	0	0	0	1	0	-4	-10.5	-5	-0.5	0	0	0	0	0	0
24	313									156	29	37.3	80	50	65	0.68	1	27	0	0	1	0	1	1	0	-17.75	0.2	5	-0.3	0	0	1	0	0	0
36	132	19.6	14.3	0		25	102	0.2	264	172	58	36.6	61	54	59	3.18	0	21	0	1	0	1	0	0	0	-24.6	-7.6		0	0	0	0	0	0	0
28	250	9.8	12.4	0		34	101	0.2	231	172	39	36.9	99	71	80	0.48	1	40	0	1	0	0	0	1	0	-38.8	-5.2	-20	-0.2	0	0	1	0	0	0
33	40	8.9	7.8	0		24	78	0.2	216	160	39	36.6	65	34	50	2.21	0	21	0	1	0	0	0	0	1	-6	0.75	-3	0.3	0	0	1	0	0	0
26	77									120	44	37.2	74	44	68	0.74	1	21	1	0	0	0	0	1	1	8.8	-1.2	-5	-0.4	0	0	1	0	0	0
29	255									132	44	36.1	69	30	42	0.94	1	21	0	0	1	0	0	1	0	1.25	2.25		1.1	0	0	0	0	0	0
25	161									138	64	36.8	88	42	56	0.62	0	21	1	0	0	0	1	1	0	6.8	-16.8	-6	0.4	0	0	0	0	0	0
33	107									156	44	37	85	43	64	2.5	0	21	0	0	0	0	0	1	0	-8.25	-5.5	6	-0.4	0	0	0	0	0	0
30	9									148	52	36.4	64	53	59	1.52	0	21	0	0	0	0	0	0	0	0.5	-9.5	-10	0.6	0	0	1	0	0	0
24	116									154	67	36.8	97	60	75	0.71	1	35	0	0	0	0	0	0	0	-8.4	-46	-16	-0.2	0	0	0	0	0	0
35	44									180	62	36.7	75	37	51	2.17	0	21	0	1	0	0	1	0	0	-19.6	-0.4	14	0.2	0	0	0	0	0	0
34	27									160	66	37	72	31	46	2.58	0	21	0	1	0	0	0	0	0	14.8	-28	9	0	0	0	1	0	0	0
23	276									116	38	36.5	96	54	63	0.51	1	30	0	0	0	0	0	1	1	0	1.8		-0.5	0	0	0	0	0	0
40	101									130	52	36.3	79	37	55	3.46	1	21	0	1	0	0	0	1	0	-2	-21.66666667	-10	0.7	0	0	1	0	0	0
34	58	14.4	10	0		22	90	0.2	714	150	53	37	112	56	83	3.12	0	21	0	1	0	0	0	0	0	7.2	-6.4	4	0.1	0	0	0	0	0	0
40	31									125	53	36.2	84	58	56	4.31	0	21	0	0	0	0	0	0	0	28	-1.25	-5	0.3	0	0	0	0	0	0
39	92									150	43	36.2	100	53	70	3	0	21	0	0	0	1	0	1	0	9.5	2		0.4	0	0	0	0	0	0
33	28									162	42	36.9	64	31		1.7	0	21	0	0	0	0	0	0	0					0	0	0	0	0	0
37	13	9.4	12.6	0		28	63	1.7	213	139	65	36.7	79	49	63	2.69	0	21	0	0	0	0	0	0	0	17.2	-14.2	0	-0.05	0	0	1	0	0	0
31	162									110	36	36.8	77	49	66	2.01	1	36	0	0	0	0	1	1	1	45	-0.2		0.5	0	0	1	0	0	0
39	35									164	43	36.7	93	64	71	4.73	1	21	0	1	0	0	0	0	0	-21.8	2.8	9	0	0	0	0	0	0	0
34	51	12.3	8.7	0		28	100	0.3	458	172	53	36.8	92	56	66	2.83	0	21	0	0	0	0	0	0	0	-9.6	-5	-2	-0.1	0	0	0	0	0	0
26	138									154	35	37.2	72	40	55	0.51	1	21	0	0	0	0	0	0	0	-4.4	7.2	0	0	0	0	1	0	0	0
40	59									110	50	36.6	90	40	51	3.8	0	21	0	1	0	0	0	0	0	3.4	-13.8	26	0	0	0	0	0	0	0
28	110									167	44	36.7	105	63	80	1.02	0	21	0	0	0	0	1	0	0	-6.8	7.4	0	0.1	0	0	0	0	0	0
37	168									96	24	36	85	42	56	2.47	0	21	0	0	0	0	1	0	0	21.2	14.6	14	0.4	0	0	0	0	0	0
39	16									120	44	36.9	94	41	56	3.32	0	21	0	0	0	0	0	0	0	15.2	-5.8	0	-0.25	0	0	0	0	0	0
24	29									134		37.1	58	41	54	0.68	1	21	0	0	1	0	0	0	1	28.16666667				0	0	1	0	0	0
34	48									170	62	37.1	83	53	61	3.12	1	21	0	0	0	1	0	0	0	2.5	-2.666666667		-0.1	0	0	0	1	0	0
24	104									146	52	36.6	90	51	70	0.62	1	21	0	0	0	0	0	0	1	10.6	9	0	0.2	0	0	1	0	0	0
25	201									158	52	36.8	108	69		0.62	0	21	0	0	0	0	0	1	0	3	0		0.2	0	0	0	0	0	0
30	307									126	45	36.5	99	61	75	0.96	1	30	0	0	0	1	0	1	1	24	6	-12	0	0	0	0	0	0	0
34	57									162	53	37.1	92	41	50	3.41	0	21	0	1	0	0	0	0	0	-17.66666667	22.33333333		-0.4	0	0	0	0	0	0
32	5					19	80	0.6		154	66	36.6	58	35	41	1.69	0	21	1	0	0	0	0	0	0	8.4	-11	0	0	0	0	1	0	0	0
30	314									117	32	36.5	99	58		1.5	0	21	0	0	0	0	0	0	0					0	0	0	0	0	0
36	116									140	61	36.2	95	44	67	1.99	0	21	0	1	0	1	1	0	0	-17	0.5		0.3	0	0	0	0	0	0
39	34									132	49	36.6	83	38	50	3.29	0	21	0	0	0	0	1	0	0	-3.2	-1	-11	0.1	0	0	0	0	0	0
38	52									140	62	36.5	94	55	63	2.61	0	21	0	1	1	0	0	0	0	8.25	-11.5		0.4	0	0	0	0	0	0
33	92	9.8	10.9	0					627	144	29	36.8	99	41	63	2.07	0	21	0	1	0	0	0	0	0	5	13			0	0	0	0	0	0
27	224									144	73	36.5	103	51	68	1.02	0	21	0	1	0	1	0	1	0	-2.8	-8.6	0	-0.3	0	0	0	0	0	0
26	114	6.7	10.3	0					534	146	60	36.5	91	60		1.11	0	21	0	0	0	0	0	0	0	6	-12		-0.1	0	0	0	0	0	0
25	310									114	41	36.1	93	58	71	0.74	1	40	0	0	0	0	0	1	0	25.83333333	-12.33333333	7	0.4	0	0	1	0	0	0
34	23	15.6	9.7	0.114285714					594	140	36	36.8	72	37	53	2.81	0	21	0	0	0	0	0	0	0	16.42857143	11.85714286	11	-0.2	0	0	0	0	0	0
26	143					25	99	0.3		148	60	36.6	74	42	55	0.88	1	38	0	0	0	0	0	1	0	8.333333333	1.166666667	0	0	0	0	0	0	0	0
26	162									130	57	36.2	78	60	72	0.79	0	21	0	1	1	0	0	1	1	6	-31.2		0.6	0	0	0	0	0	0
35	189				7.44	31	94	0.3		136	41	37.4	104	56	75	2.53	1	21	0	0	0	0	1	0	0	9.5	35.5	-13	0.1	0	0	1	0	0	0
34	102	8.7	9.4			24	88	0.2	421	182	54	37.2	83	41	57	1.5	0	21	0	0	0	0	0	0	1	-65	-6	0	-0.5	0	0	1	0	0	0
33	113									146	42	36.7	81	46	66	2.07	0	21	0	1	0	0	0	0	0	-15.2	-2.4		0	0	0	0	0	0	0
24	142	6.5	8.1	0		28	82	0.2	291	144	73	37.5	77	36	51	0.68	1	28	0	1	0	0	0	1	0	-16	-34.25	-3	-0.3	0	0	0	0	0	0
29	321					24	80	0.3		152	61	36.4	91	57	69	0.51	1	21	0	0	0	0	0	1	0	-5.5	-20.5		0.3	0	0	0	0	0	0
37	259					21	80	0.2		112	48	36.4	93	46		3.2	0	21	0	0	0	0	0	0	1	39	11.5		0.2	0	0	1	0	0	0
34	53									136	30	36.6	95	51	66	2.1	0	21	1	0	0	0	0	0	0	16.4	9.6	3	0.2	0	0	0	0	0	0
37	6	22.8	11.3	0.016393443	7.36	29	128	0.5	421	128		36.9	63	35	46	1.73	1	41	0	0	0	1	0	0	1	17.2		-2.666666667	0.2	0	0	1	0	0	1
37	96									126	37	37	73	40	56	2.07	0	21	0	1	0	0	1	0	0	3	6.25	-1	0	0	0	0	0	0	0
28	258									150	61	36.7	86	43	55	0.68	0	21	0	0	0	0	0	1	0	-19.6	-0.4		0	0	0	0	0	0	0
29	86									139	74	36.5	82	42	62	1.25	0	21	0	0	0	1	0	1	0	13.5	1.25		0.6	0	0	0	0	0	0
38	99									146	83	36.5	76	38	50	3.49	0	21	0	0	0	0	0	0	0	1.5	-14	-12	0	0	0	0	0	0	0
34	141									134	30	36.7	88	51	65	2.1	0	21	0	0	0	0	0	0	0	6.5	4.833333333	1	0.3	0	0	0	0	0	0
23	87	13.7	9.9	0.107692308		32	57	0.2	155	160	55	37.5	77	31	46	0.65	1	21	0	1	0	0	0	0	1	7.8	10.8	0	0	0	0	1	0	0	0
35	176	9.6	12	0	7.41	33	94	0.3	240	127	66	36.6	89	55	68	2.53	1	21	0	0	0	0	1	0	0	-17	-11.25		0	0	0	1	0	0	0
33	62									120	44	36.7	86	45	60	1.25	0	21	0	0	0	0	1	0	0	22	2.666666667	2	0	0	0	0	0	0	0
35	33	12.6	9.1	0		23	75	0.3	450	156	52	36.7	61	40	45	2.47	0	21	0	0	0	0	0	0	0	1.6	-16.2	10	-0.5	0	0	1	0	0	0
34	13									140	52	36.8	64	41	48	2	0	21	0	1	0	0	0	0	0	7.666666667	25	7	0.1	0	0	0	0	0	0
23	68					28	97	0.2		156	35	37	56	29	40	0.45	1	21	0	0	0	0	1	0	1	-0.666666667	5.833333333	3	-0.4	0	0	1	0	0	0
24	190									132	30	37	75	33	43	0.77	1	21	0	1	1	0	0	0	0	3	8.8		-0.4	0	0	1	0	0	0
34	135									146	48	36.4	94	49	65	1.8	0	21	0	1	0	0	0	0	0	-9.333333333	-5.8	0		0	0	0	0	0	0
40	27									143	35	36.8	70	50	61	3.52	0	21	0	0	0	0	0	0	0	5	1.8	0	-0.3	0	0	0	0	0	0
39	183					24	78	0.3		146	53	36.5	116	77	90	3.18	1	21	0	0	0	0	0	0	0	-12	-2			0	0	1	0	0	0
23	150									154	53	36.7	78	41	61	0.51	0	21	1	0	0	0	0	0	1	3.8	2.4		0.5	0	0	0	0	0	0
35	214									126	42	36.4	86	63		2.82	0	21	0	0	0	0	0	0	1	13	-3			0	0	1	0	0	0
24	145									138	62	36.6	90	41	62	0.71	0	21	0	1	0	0	0	1	0	-2	0.2	0	0.1	0	0	1	0	0	0
36	83	16.5	12.2	0		29	96	0.1	694	158	54	36.5	88	63	80	2.92	0	21	0	0	0	1	0	0	0	11.8	12	1	0.1	0	0	0	0	0	0
39	15					25	91	0.3		180	77	36.7	87	43	61	3.35	0	21	0	0	0	0	0	0	0	-25.5	-11.75	-9	0.1	0	0	0	0	0	0
29	297									136	27	36.3	85	37	54	0.94	1	21	0	0	1	0	0	1	0	-2	16	5	0.5	0	0	0	0	0	0
37	107	16.6	14.2	0.073313783		26	86	0.1	366	132	66	36.5	94	50	58	2.92	0	21	0	0	0	1	0	0	0	2	-4.5		0	0	0	0	0	0	0
25	249									112	22	36.4	89	50	65	0.74	1	21	0	0	0	0	0	1	0	-5	-5	4	0.1	0	0	0	0	0	0
29	253									158	32	36.5	91	52	63	0.51	1	27	0	0	0	0	0	1	0	-0.8	-0.4		0.5	0	0	1	0	0	0
24	217	11.8	14	0		29	85	0.2	205	148	48	36.5	94	48	64	0.6	0	21	0	0	0	0	0	1	0	-2.4	7.8		-0.1	0	0	0	0	0	0
24	217									150	41	36.8	90	73	78	0.74	1	25	0	0	0	0	0	1	0	-26	-19	0	0	0	0	0	0	0	0
39	33									151	47	37.1	75	34	49	2.92	1	21	0	0	0	0	0	0	0	-13	-16.2	2	-0.5	0	0	1	0	0	0
23	91									124	18	36.8	85	46	54	0.65	0	21	1	1	0	0	0	0	1	25.4	19.6	24	-0.3	0	0	0	0	0	0
39	43					23	185	0.2		142	36	36.2	106	48		3.8	0	21	0	0	0	0	0	0	0	1	6		0.7	0	0	0	0	0	0
36	73									136	50	36.7	81	39	45	2.58	0	21	0	0	0	0	0	0	1	8	14		0.15	0	0	0	0	0	0
37	33									138	27	36.8	63	49	54	3.5	0	21	0	0	0	1	0	0	0	-0.4	3.6	-3	-0.6	0	0	1	0	0	0
33	181					26	115	0.2		128	44	36.3	80	35	50	2.07	0	21	0	0	0	0	0	0	0	-18.4	1.4		0.1	0	0	1	0	0	0
30	18					26	82	0.4		169	63	37	56	26	40	1.67	0	21	1	1	0	0	0	0	0	-18.33333333	12.6	9	0.1	0	0	1	0	0	0
36	55									129	30	36.7	71	40	51	3.18	1	21	0	0	0	1	0	0	0	20.2	13.6			0	0	1	0	0	0
30	37									154	67	36.7	78	37	60	1.53	0	21	0	0	0	0	0	0	0	19.5	-1.8	-2.5	0.6	0	0	0	0	0	0
36	155									148	35	36.7	70	48	59	2.92	0	21	0	0	0	1	0	0	0	-5.5	9.25		-0.2	0	0	0	0	0	0
37	51									127	52	36.9	95	39		3	0	21	0	0	0	0	0	0	0	16	2		0	0	0	0	0	0	0
30	197									126	62	36.4	95	62	74	1.5	0	21	0	1	0	0	0	0	0	-0.5	-11.5	0	0.5	0	0	0	0	0	0
36	51									137	22	37	82	52	61	2.47	0	21	0	0	0	0	0	0	0	9.5	22.5	0	-0.3	0	0	1	0	0	0
29	61									170	80	36.8	66	36	46	0.85	0	21	0	0	0	0	0	0	1	-1.75	-22.75	0	0.5	0	0	0	0	0	0
37	322									156	45	36.7	100	71	81	1.73	1	37	0	0	0	1	1	0	1	-14	11	-7	-0.5	0	0	0	0	0	0
34	110	15.1	11.4	0		19	84	0.3	392	156	43	36.5	91	49	69	2.1	0	21	0	1	0	0	0	0	0	-20	0	0	0.1	0	0	0	0	0	0
37	153									106	86	36.1	91	42	59	2.47	0	21	0	1	0	0	1	0	0	28.25	-34.75	0	0	0	0	0	0	0	0
38	26					32	80	0.3		180	65	37.6	77	36	52	3.4	0	21	0	1	0	1	0	1	0	-16.16666667	-17.33333333		-1	0	0	0	0	0	0
35	28	11.7	10.8	0		22	88	3	427	150	34	36.7	95	61		3.54	0	21	0	0	0	0	0	0	0	2	-7		0	0	0	1	0	0	0
28	183									100	72	36.3	84	36	51	0.96	1	25	0	0	0	0	0	1	0	29.6	-18.8	0	0.5	0	0	1	0	0	0
37	32									142	32	36.5	59	34	43	2.24	0	21	0	0	0	0	0	0	0	-2	5.5	24	0	0	0	1	0	0	0
37	72									166	54	36.7	94	43	60	2.64	0	21	0	1	0	0	0	0	0	-7	-0.25		0	0	0	0	0	0	0
24	42									134	42	36.7	68	39	50	0.77	1	21	0	1	0	0	0	0	0	-3.5	16.5	-13	-0.1	0	0	0	0	0	0
25	165									127	69	36.8	103	50	80	0.51	0	21	0	0	0	0	0	1	0	4.75	-11	0	0	0	0	1	0	0	0
29	93									128	34	37.1	99	63	70	1.05	0	21	1	1	0	0	0	0	0	28	18.5		0	0	0	0	0	0	0
30	164					29	76	0.2		132	48	36.3	102	42		2.38	0	21	0	0	0	0	0	1	0	-2	8		-0.3	0	0	0	0	0	0
32	175									126	47	36.5	101	57	72	1.62	1	22.3	0	0	0	0	0	1	0	0	-0.333333333	-5	-0.4	0	0	0	0	0	0
36	128					35	75	0.2		132	39	36.9	85	58	64	2.21	1	21	0	0	0	0	0	0	0	9.5	0.5	1	-0.3	0	0	1	0	0	0
37	128									158	83	36.3	86	37	54	2.52	0	21	0	0	0	0	0	0	0	7.833333333	-15		0	0	0	0	0	0	0
34	58	23.2	10.6	0.075		30	100	0.4	71	160	62	36.6	86	45	52	1.33	0	21	1	1	0	0	0	0	0	-22.4	-17.2	0	0	0	0	0	0	0	0
24	112					34	92	0.2		152	35	36.6	74	30	43	0.57	0	21	0	0	1	0	0	0	0	-4.5	32		0.2	0	0	0	0	0	0
26	90									162	40	36.6	82	40	59	0.88	1	21	0	1	0	0	0	0	0	-9.8	13.2		0	0	0	0	0	0	0
34	116	6.7	8.8	0					370	148	53	36.9	96	47	59	3.83	0	21	0	1	0	0	0	0	1	-26.8	-17.8	0	0	0	0	1	0	0	0
33	30									156	44	36.7	78	36	47	2.27	0	21	1	1	0	1	0	0	0	7.2	-1.2	4	0.1	0	0	0	0	0	0
29	223									158	39	36.4	100	51	72	1.62	1	32	0	0	0	0	0	1	0	-7.6	-0.4	-9	-0.4	0	0	1	0	0	0
31	31									150	50	36.5	74	49	58	2.21	0	21	1	1	0	0	0	1	0	19.5	3	-24	0.5	0	0	0	0	0	0
30	361					26	98	0.2		148	43	36.5	114	71		1.5	0	21	0	0	0	0	0	0	0	-0.25	12.25		0.4	0	0	1	0	0	0
26	125					28	107	0.3		178	50	36.8	83	45	57	0.88	1	48	0	0	0	0	0	1	0	-11.2	8.4	0	-0.1	0	0	0	0	0	1
37	257					24	77	0.4		140	41	36.3	94	52	67	1.73	1	25	0	0	0	1	1	0	1	-2.5	10.5	1	0	0	0	0	0	0	0
39	14									174	56	37.2	114	52	73	3.09	0	21	0	0	0	0	0	0	0	-21.5	-16.75	-7	-0.2	0	0	0	0	0	0
40	82					28	104	0.1		134	41	36.3	87	46	60	2.95	0	21	1	1	0	0	0	1	0	-7.5	-4.5	7	0.1	0	0	0	0	0	0
25	191									164	57	36.7	78	38	53	0.71	1	33	0	0	0	0	0	1	0	-18.5	-11.66666667	12	-0.4	0	0	0	0	0	0
40	129									125	56	36.5	109	77		4.16	0	21	0	1	0	0	0	0	0	-9	-14		0.2	0	0	0	0	0	0
24	252									134	55	36.8	81	41	53	0.62	0	21	0	1	0	0	0	0	1	3	-4.75			0	0	0	0	0	0
34	47	11.1	10	0					319	172	88	36.5	100	47	65	2.13	0	21	0	1	0	0	0	0	0	-4.8	-9.6	-1	0.6	0	0	0	0	0	0
27	64					28	75	0.2		162	15	36.3	85	40	49	1.11	1	21	1	0	1	0	0	0	0	-6.8	34.6			0	0	1	0	0	0
34	84									164	55	36.2	96	48		2.44	0	21	0	1	0	0	0	0	0	6.5	-11		0.7	0	0	0	0	0	0
34	107									152	35	36.4	88	53	68	2.95	0	21	0	0	0	1	0	1	0	10.2	8.8		0.3	0	0	0	0	0	0
39	70									136	15	36.4	86	42	55	3.43	1	21	0	1	0	0	1	1	0	20.5	3.5	-9	0.1	0	0	0	0	0	0
38	179									154	51	36.7	92	55	69	2.32	1	21	0	0	1	0	0	1	0	-2.2	3.4		-0.1	0	0	0	0	0	0
26	233					30	87	0.2		166	54	36.6	90	58	63	0.79	1	25	0	1	0	0	0	0	0	-30.5	-14.83333333	-0.5	-0.2	0	0	1	0	0	0
33	63									148	39	36.6	101	56	81	2.04	0	21	0	0	0	0	0	0	0	6.2	4			0	0	1	0	0	0
29	115					22	89	0.2		140	29	36.7	105	57	75	1.36	1	21	0	1	1	0	0	0	0	2.333333333	18.33333333	-16	0.4	0	0	0	0	0	0
34	65									161	59	36.2	84	33		1.96	0	21	1	0	0	0	0	0	0	2	-2.5		1	0	0	0	0	0	0
24	115									164	51	36.5	68	35	48	0.91	1	32	1	1	0	0	0	0	0	4.8	-3	0	0	0	0	0	0	0	0
38	51									166	54	36.8	81	35	50	2.9	0	21	0	1	0	0	0	0	0	-11.5	-8.25	0	0	0	0	0	0	0	0
32	118									134	65	36.4	97	49	60	0.79	0	21	0	0	0	0	0	0	1	24	-4.5	18	0.45	0	0	0	0	0	0
34	150									146	50	36.6	95	50	67	2.71	0	21	0	0	0	0	0	0	1	15.75	14.5			0	0	1	0	0	0
26	131									168	60	36.6	110	77	87	0.82	1	25	0	0	0	0	0	0	0	-14	-12	-18	0.2	0	0	0	0	0	0
35	20	15.1	12.9	0		26	88	0.3	462	152	31	36.7	76	36	52	2.55	0	21	0	1	0	0	0	0	0	-3.4	7.4		0.2	0	0	0	0	0	0
30	64					26	77	0.2		160	46	36.8	80	43	53	0.94	0	21	1	0	0	0	0	1	0	11.83333333	31.2	5.5	0.2	0	0	0	0	0	0
25	139	7.8	10.9	0		28	73	0.3	306	138	33	36.5	87	38	55	0.74	0	21	0	0	0	0	0	1	0	-5.2	12.8		0.3	0	0	0	0	0	0
32	19	14.2	11.6			28	71	0.4	498	152	61	36.6	68	40	52	1.45	0	21	0	0	0	0	0	0	0	1.8	-16	5	-0.1	0	0	1	0	0	0
26	112									150	37	36.6	71	33	48	0.99	0	21	0	1	0	0	0	1	0	6.2	-2.8		0.2	0	0	0	0	0	0
	359									96	28	36.9	93	55		9.59	0	21	0	0	0	0	0	0	0	14	4		0	0	0	0	0	0	0
37	193									140	70	37.8	98	50		3.2	0	21	0	0	0	0	0	0	1	-10	-23.5		-1.35	0	0	1	0	0	0
36	73					25	98	0.2		144	58	36.7	82	50	56	2.61	0	21	0	0	0	0	0	0	1	18.25	0.75	10	-0.2	0	0	1	0	0	0
37	113									130	42	36.4	87	38	55	2.61	0	21	0	1	0	1	0	1	0	5.8	2.8		-0.3	0	0	0	0	0	0
39	26									142	49	36.5	74	40	56	2.92	0	21	0	0	0	0	0	0	0	-8	4.6	4	0	0	0	1	0	0	0
39	97									146	50	36.6	84	44	55	3.26	0	21	0	0	0	1	0	0	0	-1.75	5.5		0	0	0	0	0	0	0
37	13									158	48	36.8	60	33	51	1.96	0	21	0	0	0	0	0	0	0	15.8	0.4		-0.3	0	0	0	0	0	0
40	179					38	86	0.1		128	56	35.8	73	41	53	2.81	1	31	0	1	0	1	1	1	1	2	9.833333333		1.1	0	0	1	0	0	0
25	184									156	44	37.1	105	51		0.62	0	21	0	0	0	0	0	1	0	-16	0		-0.2	0	0	0	0	0	0
35	70									114	36	37.1	105	49		3.06	0	21	0	0	0	0	0	0	0	10	-2		0	0	0	0	0	0	0
25	255									120	52	36.4	118	53	76	0.65	1	25	0	0	0	0	0	1	0	24	-9.333333333		0.5	0	0	0	0	0	0
29	220					29	82	0.3		136	51	35.7	125	85	100	0.94	1	21	0	0	1	0	0	1	0	8	5.8	-8	0.9	0	0	0	0	0	0
39	266	24.3	12.8	0		25	99	0.2	592	126	48	36	81	59	64	3.28	0	21	0	0	0	1	0	0	0	6.8	-6.4		0.5	0	0	0	0	0	0
27	145	17.9	11.9	0		28	77	0.3	425	126	53	36.4	71	45	52	0.82	0	21	0	1	0	0	0	1	0	3.25	6		0	0	0	0	0	0	0
35	85					24	88	0.3		142	45	36.9	92	42	56	2.5	0	21	0	0	0	0	0	0	0	9	7.25	0	-0.4	0	0	1	0	0	0
34	140					28	88	0.2		110	54	36.3	109	56	75	3	0	21	0	0	0	1	0	1	0	30.33333333	13.66666667		0.1	0	0	0	0	0	0
26	142					31	98	0.2		150	82	36.5	93	56	77	1.16	0	21	0	1	0	0	0	1	0	15	-15.5	-17	0.2	0	0	0	0	0	0
36	87									124	55	36.6	92	45	62	2.52	0	21	0	0	0	0	0	0	1	16.5	1.25		0.4	0	0	1	0	0	0
25	261									124	38	36.2	60	37		0.57	0	21	0	0	0	0	0	1	1	24	14		-0.1	0	0	0	0	0	0
37	15	11.6	11	0	7.29	26	86	0.4	522	150	42	36.6	71	45	54	2.81	1	30	0	1	0	1	0	0	0	7	5.166666667		0.05	0	1	1	0	0	0
24	349	12.1	12.9	0		30	100	0.3	298	142	67	36.3	92	55	69	0.62	0	21	0	0	0	0	0	0	1	-17.6	-17.4			0	0	0	0	0	0
23	166	6	11.1			32	101	0.3	244	158	52	36.5	73	43	57	0.6	0	21	0	0	1	0	0	1	0	-6.8	15.4	0	0	0	0	0	0	0	0
23	139									110	35	37.2	103	53	68	0.48	0	21	0	0	1	0	0	0	0	14.33333333	29		-0.3	0	0	1	0	0	0
36	4	5.5	16	0	7.24	24	79	0.4	191	138		36.4	63	40	45	2.75	1	23	0	0	0	0	0	0	0	4			0	0	1	1	0	0	0
25	234									148	31	36.5	73	40	55	0.54	1	50	0	0	0	0	0	1	0	-26.66666667	3		-0.55	0	0	1	0	0	1
39	59									158	39	36.7	91	43	48	3.52	0	21	0	0	0	0	0	1	0	1.5	9		0.5	0	0	0	0	0	0
36	63									130	60	36.8	65	32		3.04	0	21	0	0	0	0	0	0	0	23	4		0.4	0	0	1	0	0	0
26	188									166	49	36.8	84	44	54	0.77	1	21	0	0	1	0	0	0	0	-10	-3.4	-1	-0.3	0	0	0	0	0	0
33	79									148	80	36.6	78	46	59	1.22	0	21	1	1	0	0	0	0	0	6.4	-34.2		0.3	0	0	0	0	0	0
39	42	4.4	7.6	0					90	143	42	36.5	84	51		2.52	0	21	0	0	0	0	0	0	0	5	-2		0.5	0	0	0	0	0	0
23	364									137	36	37	103	64		0.45	0	21	0	0	0	0	1	1	1	-22	12		-0.5	0	0	1	0	0	0
26	235									124	49	36.6	91	55	62	0.77	0	21	0	0	1	0	0	0	0	54.28571429	-5.142857143		0.3	0	0	0	0	0	0
36	92									132	64	36.2	107	66	81	2.38	1	21	0	0	0	0	0	0	0	11.5	6		0.5	0	0	0	0	0	0
25	219									163	56	36.8	94	51	67	0.4	1	30	0	0	1	0	0	1	1	-27.6	5.4		0.1	0	0	1	0	0	0
41	49									158	44	37.2	100	79		3.6	0	21	0	0	0	0	0	0	0	-4.333333333	5.333333333		-0.2	0	0	0	0	0	0
33	47	9.3	9.1	0		25	99	0.2	358	132	29	36.6	90	44	65	2.52	0	21	1	0	0	0	0	0	0	20.8	14.4		0.05	0	0	0	0	0	0
24	247									158	49	36.7	64	56	61	0.65	0	21	0	0	0	0	0	1	0	7.2	17.6		-0.1	0	0	0	0	0	0
31	64									160	48	37.3	94	44		1.79	0	21	0	0	0	0	0	0	0	-10	0		-0.3	0	0	0	0	0	0
31	261									172	52	36.7	86	48	58	1.5	0	21	0	0	0	0	0	0	0	-1.2	-16.6		0	0	0	0	0	0	0
25	142	10.2	13.5	0		31	75	0.3	224	142	26	36.6	81	46	60	0.68	1	25	0	0	0	0	0	0	0	6.4	6		-0.3	0	0	1	0	0	0
28	215									138	65	36.7	105	58	78	0.96	1	21	0	0	0	0	0	1	0	3.5	5.25			0	0	0	0	0	0
37	37					22	78	0.3		148	68	36.5	81	53	69	2.29	0	21	0	1	0	0	0	0	0	16	-10.25			0	0	1	0	0	0
39	7									160	51	37.1	61	41	46	3.37	0	21	0	0	0	0	0	0	0	-0.5	-1.75	0		0	0	1	0	0	0
26	114									154	56	36.9	96	60	75	0.77	0	21	0	0	0	0	0	1	1	2.8	-8.6			0	0	0	0	0	0
24	198									120	30	36.6	63	41	46	0.74	1	27	0	0	0	0	0	1	0	16.2	17.6			0	0	0	0	0	0
28	71	7.8	8.9	0		26	88	0.2	235	162	35	36.4	68	50	62	0.99	0	21	0	0	0	0	0	0	1	5	16.25			0	0	1	0	0	0
39	6	13.6	13.2	0		29	63	0.4	184	154	45	36.7	73	46	51	3.43	1	21	0	0	0	0	1	0	0	-2	7			0	0	0	0	0	0
27	249									120	37	36.6	94	43	56	1.02	0	21	0	0	0	1	0	1	0	2.8	-1.4	2		0	0	0	0	0	0
34	12									160	37	37	82	35	49	2.26	0	21	0	1	0	0	0	0	0	-14	25.8			0	0	0	0	0	0
40	159									136	32	36.4	70	43		2.35	0	21	0	0	0	0	0	0	0					0	0	0	0	0	0
40	23									130	38	36.3	74	34		3.69	0	21	0	0	0	0	0	0	0	12	2			0	0	0	0	0	0
39	169					30	101	0.2		140	24	35.6	107	58	76	3.43	1	24	0	1	0	0	1	1	0	7.6	4			0	0	0	0	0	0
37	147									112	44	36.5	90	43	60	4.71	1	21	0	1	0	0	1	1	0	5	-0.5			0	0	0	0	0	0
37	28	18	10.6	0.022556391		28	77	0.2	473	162	55	36.8	97	44	69	3.09	0	21	0	1	0	1	0	1	0	-4.4	-3.4			0	0	0	0	0	0
23	90	13.4	10.6	0					181	136	60	37.5	55	33	42	0.57	1	37	1	0	0	0	0	1	1	-1.8	-3.2			0	0	1	0	0	0
39	34									115	40	36.6	71	40	52	3.23	0	21	0	1	0	0	0	0	0	16.83333333	-5.333333333			0	0	0	1	0	0
34	91									144	58	37	92	54	60	2.52	0	21	1	1	0	0	0	0	0	-16.5	-17.75	0		0	0	0	0	0	0
28	170									142	56	36.7	70	30	46	0.96	1	25	0	0	0	0	0	1	0	1.6	-6.8			0	0	0	0	0	0
24	237					30	80	0.2		154	48	36.4	99	58		0.65	0	21	0	0	0	0	0	0	1	-35	-6			0	0	0	0	0	0
24	136									142	52	36.5	82	40	57	0.65	1	21	0	0	0	0	0	0	1	-7.8	-14.2			0	0	0	0	0	0
34	234					27	104	2.8		136	32	37.1	109	46	62	2.64	0	21	0	0	0	0	0	0	0	23.66666667	18.33333333			0	0	1	0	0	0
32	63									146	27	36.6	73	40	54	1.93	0	21	0	1	0	0	0	0	0	14.5	14			0	0	0	0	0	0
40	29					28	84	0.2		168	35	36.8	89	48	69	3.52	0	21	0	1	0	0	0	0	0	-34.4	-1			0	0	0	0	0	0
38	46									146	57	36.5	70	49	63	2.72	0	21	0	0	0	0	0	0	0	9	-2.5			0	0	0	0	0	0
38	94	18.2	10.7	0		33	102	0.2	289	178	40	37.4	82	53	62	3.91	0	21	0	0	0	1	0	0	1	-26.5	-5.5			0	0	1	0	0	0
32	9					28	98	0.8		170	77	37.6	55	35	42	1.19	1	21	0	0	0	0	0	0	0	-12	-7.2			0	0	1	0	0	0
30	89									140	70	36.6	85	41	57	0.96	1	30	0	1	0	0	0	0	1	-1.8	-11.6			0	0	1	0	0	0
36	121									167	48	36.7	85	51	65	3.37	0	21	0	1	1	0	0	1	0	-23	15.14285714	0		0	0	0	0	0	0
26	94									156	45	36.9	69	37	45	1.05	0	21	0	1	1	0	0	0	0	6	-0.25			0	0	0	0	0	0
35	90									106	32	36.5	86	51	61	2.18	0	21	0	1	0	1	1	0	0	13.4	12			0	0	0	0	0	0
31	16	11.9	12.3	0					362	152	41	36.6	75	54	69	1.19	0	21	0	1	0	0	0	0	0	15.5	8.25			0	0	0	0	0	0
30	247									118	32	36.2	92	42		1.5	0	21	0	0	0	0	0	0	0	0	0			0	0	0	0	0	0
37	50	6.5	10.7	0		30	83	0.3	425	132	44	36.1	71	33		2.61	0	21	0	1	0	0	0	0	0	17.5	0.5			0	0	0	0	0	0
39	56									126	47	36.7	89	39	54	3.26	0	21	0	0	0	0	0	0	0	26.83333333	-1.666666667			0	0	0	0	0	0
23	101									160	57	36.8	69	42	51	0.6	0	21	0	0	0	0	0	0	1	-7.833333333	-24.5			0	0	0	0	0	0
37	245									118	28	36.3	99	56		3.59	0	21	0	0	0	0	0	0	0					0	0	0	0	0	0
32	154									154	58	36.6	90	48	62	2.01	0	21	0	0	0	0	1	0	0	10.25	3	-6.5	-7.11E-15	0	0	0	0	0	0
24	151					22	81	0.3		166	91	36.9	80	62	75	0.48	0	21	0	1	0	0	0	0	0	-12.4	-45.4			0	0	1	0	0	0
27	291									145	45	36.5	97	49	73	0.71	1	21	1	1	0	0	0	1	0	-4.2	-1.4		0.3	0	0	0	0	0	0
30	30	9.5	8.7	0		23	84	0.3	419	168	49	37	79	53	62	1.19	0	21	0	0	0	0	0	0	1	-4.8	4.4			0	0	1	0	0	0
23	69									139	59	36.8	56	28	42	0.51	1	21	1	0	0	0	0	0	1	-7.8	-5.2			0	0	1	0	0	0
37	58									158	28	37.6	81	42	55	3.49	0	21	0	0	0	0	0	0	0	-3.714285714	9			0	0	0	0	0	0
24	10					27	147	0.5		164	78	37.1	55	24	33	0.77	0	21	1	0	0	0	0	0	0	-3	-20.6	7		0	0	1	0	0	0
36	168									110	44	36.6	79	42	54	1.99	0	21	0	0	0	1	1	0	0	6.5	5			0	0	0	0	0	0
30	138									186	67	36.7	90	40	54	1.5	0	21	0	1	0	0	0	0	0	-27.2	-4.6			0	0	0	0	0	0
24	84									149	22	36.9	75	34	47	0.75	0	21	0	0	0	0	0	1	1	14.4	36.8			0	0	1	0	0	0
34	228									118	36	36.5	88	39		1.8	0	21	0	0	0	0	0	0	0	-4	2			0	0	0	0	0	0
40	14	11.8	14.9	0		29	80	0.4	692	142	33	37.4	80	62	67	3.57	0	21	0	0	0	0	0	0	0	14	13.25			0	0	0	0	0	0
25	136	8.6	14.4	0.053892216	7.45	36	95	0.2	77	136	39	36	72	45	56	0.62	1	21	0	1	0	0	1	1	0	-32.5	-13			0	0	1	0	0	0
29	193					29	71	0.3		148	34	36.8	90	51	70	0.94	1	21	0	1	1	0	0	1	0	2	6			0	0	0	0	0	0
30	102									156	44	36.7	74	45		1.32	0	21	1	0	1	0	0	0	0	10	0			0	0	0	0	0	0
31	117									160	26	36.9	95	50	72	1.33	0	21	1	0	1	0	0	0	0	7	13.25			0	0	0	0	0	0
39	8									132	47	36.9	77	40	51	3.74	0	21	0	0	0	0	0	0	0	7.818181818	-5.75			0	0	0	0	0	0
35	82					30	80	0.3		123	81	36.6	74	40	51	2.53	0	21	0	0	0	0	1	0	0	7.625		4.875		0	0	1	0	0	0
39	11	14.2	12.1	0		23	79	0.4	617	164	20	36.8	80	45	68	2.92	0	21	0	1	0	0	0	0	0	8.4				0	0	0	0	0	0
